# Supplementary material for: Runs of homozygosity and selection signature analyses reveal putative genomic regions for artificial selection in layer breeding
Source: BMC Genomics. 2024 Jun 26;25:638. doi: 10.1186/s12864-024-10551-4 (PMC11210043; doi:10.1186/s12864-024-10551-4)
Supplement: Supplementary file 1 — Supplementary Material 1. [file 12864_2024_10551_MOESM1_ESM.xlsx]

## Sheet: Sheet1
Table S1 Inbreeding coefficient of different methods and their correlation.
	FROH	FGRM	FHOM	FPED
mean(SD)	0.224(0.077)	0.088(0.053)	0.070(0.040)	0.019(0.019)
FROH	1
FGRM	0.331444	1
FHOM	0.321376	0.829828	1
FPED	0.0971399	0.347889	0.343478	1
