# Supplementary material for: Runs of homozygosity and selection signature analyses reveal putative genomic regions for artificial selection in layer breeding
Source: BMC Genomics. 2024 Jun 26;25:638. doi: 10.1186/s12864-024-10551-4 (PMC11210043; doi:10.1186/s12864-024-10551-4)
Supplement: Supplementary file 2 — Supplementary Material 2. [file 12864_2024_10551_MOESM2_ESM.xlsx]

## Sheet: Sheet2
Table S2 Differences of the incidence of SNPs in ROH between high and low subpopulations
Trait	N	Mean	Max	Min
AH72	114	0.00543845	0.375188	-0.357812
AH80	98	0.0105002	0.285715	-0.306123
BW28	136	-0.00577059	0.315183	-0.279412
BW36	136	0.00590502	0.322504	-0.378838
BW56	136	0.00866354	0.279412	-0.337289
BW72	136	0.0127543	0.322838	-0.276099
BW80	136	0.00153439	0.336103	-0.28351
BWAFE	136	0.0109084	0.30466	-0.222475
EN38	136	-0.0241895	0.22719	-0.342342
EN48	136	-0.00766413	0.273856	-0.254356
EN56	136	-0.00397564	0.246798	-0.223237
EN72	136	-0.00826693	0.243483	-0.258477
ESCA36	136	0.0117331	0.294118	-0.247189
ESCA56	134	-0.00215734	0.238806	-0.278763
ESCA72	130	0.00776688	0.290704	-0.276781
ESCA80	130	0.000624604	0.252393	-0.237352
ESCB36	136	-0.012396	0.228471	-0.291694
ESCB56	134	-0.00516443	0.274229	-0.255196
ESCB72	130	0.0174394	0.330078	-0.292939
ESCB80	130	0.0123228	0.299068	-0.323077
ESCI36	136	-0.0150779	0.280533	-0.283601
ESCI56	134	-0.00130262	0.242474	-0.27618
ESCI72	130	-0.00696909	0.292166	-0.276923
ESCI80	130	-0.00143816	0.292307	-0.246153
ESCL36	136	-0.0116882	0.334017	-0.345884
ESCL56	134	0.00828192	0.320142	-0.302463
ESCL72	130	-0.00308601	0.277386	-0.325097
ESCL80	130	-0.00992641	0.259847	-0.293515
ESS36	136	0.0143367	0.318938	-0.244853
ESS56	134	-0.00728113	0.358209	-0.268657
ESS72	130	0.00388813	0.323077	-0.284242
ESS80	130	0.0139841	0.319475	-0.253441
EW28	136	0.00132561	0.308432	-0.275117
EW36	136	-0.00806043	0.255597	-0.308067
EW56	134	0.0167402	0.277839	-0.231795
EW72	132	0.0113967	0.273058	-0.257575
EW80	130	0.0101262	0.35611	-0.288462
EWAFE	136	0.00789691	0.273645	-0.249635
SINS36	136	0.00510491	0.22615	-0.261642
SINS56	134	-0.00405131	0.268656	-0.282993
SINS72	130	-0.00942317	0.26014	-0.312248
SINS80	130	-0.0167412	0.24611	-0.297553
Abbreviations: AH, albumen height (mm); BW, body weight (g); AFE, age at first egg; EN, egg number; ESC: eggshell color; ESS, eggshell strength; EW, egg weight (g); SINS, eggshell gloss. The number following the trait indicates the age of week. N, number of subsamples. Mean, average value. Min, minimum value. Max, maximum value.
