# Supplementary material for: Runs of homozygosity and selection signature analyses reveal putative genomic regions for artificial selection in layer breeding
Source: BMC Genomics. 2024 Jun 26;25:638. doi: 10.1186/s12864-024-10551-4 (PMC11210043; doi:10.1186/s12864-024-10551-4)
Supplement: Supplementary file 3 — Supplementary Material 3. [file 12864_2024_10551_MOESM3_ESM.xlsx]

## Sheet: Sheet1
Table S3 Significant or suggestive significant SNPs of GWAS
SNP	Position	P value	Incidence in ROH	Trait
1:2617055	1:2617055	4.67671e-06	0.170554	BW28
1:13955817	1:13955817	4.65437e-06	0.134111	ESCB56
1:14290782	1:14290782	1.94624e-06	0.118076	ESCB80
rs317517906	1:23831332	3.68552e-06	0.0889213	ESS80
rs15210413	1:23860444	1.08401e-05	0.0918367	ESS80
1:23869699	1:23869699	7.32517e-06	0.0932945	ESS80
rs312836163	1:23946783	4.66265e-06	0.0976676	ESS80
rs313542011	1:23946938	4.66265e-06	0.0976676	ESS80
rs314425667	1:23993114	4.39625e-06	0.0874636	ESS80
rs316093239	1:23993120	4.26974e-06	0.0874636	ESS80
1:23993160	1:23993160	4.26974e-06	0.0874636	ESS80
rs732050414	1:24043710	1.09611e-05	0.0947522	EW72
rs14800182	1:24085147	1.0981e-05	0.0976676	ESS80
rs13839277	1:24175703	2.53828e-06	0.0889213	ESS80
1:24331340	1:24331340	9.52244e-06	0.0932945	ESS72
rs13839485	1:24374258	1.17715e-05	0.0962099	ESS80
rs317339423	1:24407384	7.25672e-06	0.0947522	ESS72
rs316590944	1:24438592	5.50038e-06	0.0932945	ESS72
1:24483801	1:24483801	5.42917e-06	0.0860058	SINS56
1:24489224	1:24489224	5.35562e-06	0.0860058	SINS56
rs312437503	1:25021596	9.01895e-06	0.104956	SINS56
rs312581140	1:25039694	1.802e-06	0.100583	EW56
rs312581140	1:25039694	5.61794e-07	0.100583	EW72
1:25040034	1:25040034	1.36937e-06	0.100583	EW72
1:25042236	1:25042236	7.95813e-06	0.100583	EW72
rs1059183803	1:25044370	8.65925e-06	0.100583	EW72
rs794557311	1:25046577	1.01504e-05	0.0991254	EW72
1:25047696	1:25047696	9.76518e-06	0.0991254	EW72
rs737671458	1:25049459	1.14099e-05	0.0991254	EW72
1:25049830	1:25049830	3.58974e-06	0.0991254	EW72
rs738638030	1:25052383	1.10973e-05	0.0991254	EW72
rs794479038	1:25052398	9.76088e-06	0.0991254	EW72
1:25052896	1:25052896	8.95823e-06	0.100583	EW72
rs315568434	1:25052973	7.4782e-06	0.100583	EW72
rs314631210	1:25054131	7.25148e-06	0.100583	EW72
rs733250936	1:25056356	4.47483e-06	0.0991254	EW72
rs312887275	1:25056747	2.54255e-06	0.0991254	EW72
rs316871642	1:25059652	1.13443e-05	0.0991254	EW72
rs312970887	1:25061180	1.17133e-05	0.0991254	EW72
rs741171479	1:25064125	9.3876e-06	0.0991254	EW72
rs313791853	1:25074607	9.7406e-06	0.100583	EW72
1:25074860	1:25074860	9.7406e-06	0.100583	EW72
rs15212884	1:25080407	5.50371e-06	0.100583	EW72
rs313030417	1:25080478	1.39253e-06	0.100583	EW72
rs318148880	1:25086282	1.15379e-05	0.102041	EW72
1:25099303	1:25099303	1.33442e-06	0.103499	EW72
rs734639758	1:25100676	1.10832e-05	0.104956	EW72
rs1058055408	1:25106520	9.39761e-06	0.103499	EW72
1:25110924	1:25110924	9.76057e-06	0.104956	EW72
1:25111424	1:25111424	6.46503e-07	0.104956	EW72
rs314246019	1:25115276	3.41719e-06	0.104956	EW72
1:25115403	1:25115403	1.12641e-05	0.104956	EW72
1:25119940	1:25119940	5.94866e-06	0.104956	EW72
1:25122120	1:25122120	9.39482e-06	0.104956	EW72
rs314628377	1:25122687	6.63319e-06	0.104956	EW72
1:25130878	1:25130878	8.13801e-06	0.107872	EW72
1:25140129	1:25140129	7.76471e-06	0.107872	EW72
rs312387026	1:25143248	7.04473e-08	0.107872	EW72
rs312631249	1:25143278	1.04776e-05	0.107872	EW72
rs316151573	1:25146329	7.80662e-06	0.107872	EW72
1:25152333	1:25152333	8.52747e-06	0.104956	EW72
1:25152336	1:25152336	5.68208e-06	0.104956	EW72
1:25152800	1:25152800	1.15122e-07	0.104956	EW72
1:25152977	1:25152977	9.32617e-06	0.104956	EW72
1:25153043	1:25153043	9.53766e-06	0.104956	EW72
1:25153148	1:25153148	1.09913e-05	0.104956	EW72
1:25153248	1:25153248	2.68487e-06	0.104956	EW72
rs312764500	1:25156234	9.14107e-06	0.104956	EW72
rs317363097	1:25156502	4.95857e-06	0.104956	EW72
1:25163199	1:25163199	7.62356e-06	0.106414	EW72
1:25163213	1:25163213	5.56994e-06	0.106414	EW72
1:25164676	1:25164676	7.49619e-06	0.106414	EW72
1:25166303	1:25166303	4.71182e-06	0.106414	EW72
1:25166921	1:25166921	1.13541e-05	0.106414	EW72
1:25169047	1:25169047	2.22652e-06	0.106414	EW72
1:25169244	1:25169244	3.13682e-06	0.106414	EW72
rs13840547	1:25171438	8.27846e-06	0.107872	EW72
1:25172929	1:25172929	1.69025e-07	0.107872	EW72
1:25173072	1:25173072	2.20237e-06	0.107872	EW72
rs734224375	1:25173594	1.64946e-06	0.107872	EW72
1:25173810	1:25173810	1.64946e-06	0.107872	EW72
1:25173898	1:25173898	8.336e-07	0.107872	EW72
rs314143295	1:25173899	8.336e-07	0.107872	EW72
1:25174005	1:25174005	6.94881e-06	0.107872	EW72
1:25174253	1:25174253	1.81701e-06	0.107872	EW72
1:25174375	1:25174375	9.23429e-06	0.107872	EW72
rs316681589	1:25174384	2.95488e-06	0.107872	EW72
rs740001105	1:25175039	8.193e-06	0.107872	EW72
1:25177089	1:25177089	1.05167e-05	0.107872	EW56
1:25177089	1:25177089	2.23553e-07	0.107872	EW72
1:25178271	1:25178271	1.34659e-06	0.109329	EW72
rs13840557	1:25178442	1.82947e-06	0.109329	EW72
rs313038381	1:25178580	2.7962e-06	0.109329	EW72
rs13840558	1:25178592	7.03229e-07	0.109329	EW72
rs316726741	1:25178626	6.30458e-07	0.109329	EW72
1:25178772	1:25178772	4.44053e-07	0.109329	EW72
1:25178800	1:25178800	3.80974e-06	0.109329	EW72
1:25178829	1:25178829	2.20802e-06	0.109329	EW72
rs13840560	1:25178909	4.22647e-06	0.109329	EW72
rs316538668	1:25179697	1.26147e-07	0.109329	EW72
rs14801201	1:25180266	1.52556e-07	0.109329	EW72
rs318060176	1:25180573	6.56467e-07	0.109329	EW72
1:25180623	1:25180623	3.32633e-07	0.109329	EW72
rs736261070	1:25182215	1.09407e-06	0.109329	EW72
rs13840569	1:25182674	4.29765e-06	0.110787	EW72
1:25182796	1:25182796	3.00422e-06	0.112245	EW72
rs14801205	1:25183668	9.89339e-06	0.112245	EW72
rs317423477	1:25183753	5.03243e-06	0.112245	EW72
1:25184047	1:25184047	1.10972e-05	0.112245	EW56
1:25184047	1:25184047	7.90712e-06	0.112245	EW72
1:25184539	1:25184539	2.18132e-06	0.110787	EW72
1:25184577	1:25184577	2.18132e-06	0.110787	EW72
1:25184658	1:25184658	3.43756e-06	0.110787	EW72
1:25185382	1:25185382	2.06411e-06	0.110787	EW72
rs312305284	1:25185421	2.06411e-06	0.110787	EW72
1:25185471	1:25185471	3.50744e-06	0.110787	EW72
1:25185495	1:25185495	7.37237e-06	0.110787	EW56
1:25185495	1:25185495	8.55802e-07	0.110787	EW72
1:25185617	1:25185617	6.65117e-07	0.110787	EW72
rs739479224	1:25185697	2.08512e-06	0.110787	EW72
1:25192267	1:25192267	5.80688e-06	0.110787	EW72
rs1060436275	1:25192342	2.65255e-06	0.110787	EW72
1:25192344	1:25192344	1.46774e-06	0.110787	EW72
1:25192402	1:25192402	5.93921e-06	0.110787	EW56
1:25192402	1:25192402	1.19029e-06	0.110787	EW72
1:25192731	1:25192731	2.82402e-06	0.110787	EW72
rs13840576	1:25192911	1.23141e-06	0.110787	EW72
rs317111080	1:25193121	7.40509e-06	0.110787	EW72
1:25193847	1:25193847	4.85103e-06	0.110787	EW72
1:25195025	1:25195025	1.16619e-05	0.110787	EW72
rs734675569	1:25199138	3.22305e-06	0.110787	EW72
1:25202867	1:25202867	2.86936e-06	0.110787	EW72
1:25203835	1:25203835	9.12032e-07	0.110787	EW72
rs731014818	1:25204602	8.25777e-06	0.110787	EW72
rs315452577	1:25206065	9.9519e-06	0.110787	EW72
rs13747230	1:25207788	3.81542e-06	0.110787	EW72
rs13747231	1:25207792	8.58646e-06	0.110787	EW72
rs316555790	1:25209482	5.68672e-06	0.110787	EW72
rs739772629	1:25209512	9.94428e-06	0.110787	EW72
rs14801236	1:25210945	1.04958e-05	0.110787	EW72
1:25211318	1:25211318	1.02222e-05	0.110787	EW72
1:25211369	1:25211369	1.77132e-06	0.110787	EW72
1:25211454	1:25211454	1.06139e-05	0.110787	EW72
1:25211841	1:25211841	1.1559e-05	0.110787	EW72
1:25212776	1:25212776	1.17163e-05	0.110787	EW72
rs735383566	1:25214158	8.24775e-06	0.110787	EW72
1:25214383	1:25214383	1.15255e-05	0.110787	EW72
1:25214611	1:25214611	5.53584e-06	0.110787	EW72
1:25214703	1:25214703	1.24495e-06	0.110787	EW72
1:25214754	1:25214754	8.35696e-06	0.112245	EW72
rs317708285	1:25215056	1.07476e-06	0.112245	EW72
rs316094360	1:25215122	1.35402e-06	0.112245	EW72
1:25215222	1:25215222	2.37522e-07	0.112245	EW72
1:25215284	1:25215284	2.37522e-07	0.112245	EW72
rs736002285	1:25215416	2.14106e-06	0.112245	EW72
1:25216122	1:25216122	7.09225e-07	0.112245	EW72
rs1058229652	1:25216566	6.76055e-06	0.112245	EW72
1:25217051	1:25217051	3.07002e-06	0.112245	EW72
1:25217058	1:25217058	1.88307e-06	0.112245	EW72
1:25217067	1:25217067	1.09278e-06	0.112245	EW72
1:25217097	1:25217097	5.85611e-06	0.112245	EW72
1:25217172	1:25217172	1.6417e-06	0.112245	EW72
1:25217188	1:25217188	3.72678e-06	0.112245	EW72
1:25217261	1:25217261	4.67032e-06	0.113703	EW56
1:25217261	1:25217261	5.62257e-07	0.113703	EW72
1:25217506	1:25217506	1.08828e-05	0.113703	EW72
1:25218853	1:25218853	7.95549e-06	0.11516	EW72
1:25219569	1:25219569	6.85155e-06	0.11516	EW72
1:25219862	1:25219862	4.47251e-06	0.11516	EW72
rs313117401	1:25220320	6.77567e-06	0.11516	EW72
1:25220604	1:25220604	6.77567e-06	0.11516	EW72
1:25221253	1:25221253	1.23624e-06	0.11516	EW72
rs313613376	1:25222274	3.91657e-06	0.11516	EW72
1:25222395	1:25222395	1.79656e-06	0.11516	EW72
rs317068669	1:25223582	4.47997e-06	0.11516	EW72
1:25223691	1:25223691	3.0626e-06	0.11516	EW72
rs312781762	1:25223888	5.53261e-07	0.11516	EW72
1:25224651	1:25224651	6.80627e-06	0.11516	EW72
rs736335575	1:25226349	3.64787e-06	0.11516	EW72
rs313058892	1:25226760	5.55508e-06	0.11516	EW72
rs313807555	1:25226772	7.73557e-07	0.11516	EW72
1:25228075	1:25228075	8.51169e-06	0.11516	EW72
1:25229306	1:25229306	1.12037e-05	0.11516	EW56
1:25229306	1:25229306	1.06795e-06	0.11516	EW72
1:25229496	1:25229496	8.5393e-06	0.11516	EW72
1:25230049	1:25230049	1.12258e-05	0.11516	EW72
rs730982246	1:25230235	4.07414e-06	0.11516	EW72
rs736327393	1:25232470	9.1199e-07	0.11516	EW72
rs738391892	1:25232482	1.28638e-06	0.11516	EW72
rs740367506	1:25232485	9.60914e-06	0.11516	EW56
rs740367506	1:25232485	2.02138e-06	0.11516	EW72
1:25232885	1:25232885	5.20995e-07	0.11516	EW72
1:25233069	1:25233069	7.88142e-07	0.11516	EW72
1:25233175	1:25233175	7.04442e-06	0.11516	EW72
rs741224546	1:25233203	2.19625e-06	0.11516	EW72
rs733826637	1:25233224	2.45666e-06	0.11516	EW72
1:25233277	1:25233277	1.47747e-06	0.11516	EW72
rs731191547	1:25233308	1.13948e-06	0.11516	EW72
1:25233731	1:25233731	2.90572e-06	0.11516	EW72
rs13840650	1:25233940	7.75143e-06	0.11516	EW72
1:25234716	1:25234716	4.8217e-06	0.116618	EW72
rs316728586	1:25234742	4.81293e-06	0.116618	EW72
rs15213271	1:25235554	6.78625e-06	0.118076	EW72
1:25235750	1:25235750	1.52579e-06	0.118076	EW72
rs313744999	1:25236254	3.22763e-06	0.119534	EW72
rs316084232	1:25236444	4.32572e-06	0.119534	EW72
rs734548657	1:25236577	1.99615e-06	0.119534	EW56
rs734548657	1:25236577	4.57665e-07	0.119534	EW72
rs317380021	1:25237122	1.18871e-07	0.119534	EW72
1:25238108	1:25238108	9.38159e-06	0.119534	EW72
rs315177832	1:25238432	9.68654e-06	0.119534	EW72
rs315748259	1:25242463	1.03789e-05	0.119534	EW72
1:25242811	1:25242811	3.71285e-06	0.119534	EW72
1:25242864	1:25242864	3.55189e-06	0.119534	EW72
1:25243135	1:25243135	9.97443e-06	0.119534	EW72
1:25243770	1:25243770	7.30658e-06	0.119534	EW72
rs316040164	1:25243795	9.33344e-06	0.119534	EW72
1:25245128	1:25245128	1.09541e-05	0.118076	EW72
rs14801281	1:25245375	9.45068e-06	0.118076	EW72
rs731983621	1:25245982	8.40736e-06	0.118076	EW72
1:25246914	1:25246914	9.94206e-06	0.118076	EW56
1:25246914	1:25246914	8.58596e-06	0.118076	EW72
rs318165064	1:25247121	5.73649e-06	0.118076	EW72
rs739491937	1:25247192	7.27857e-06	0.116618	EW56
rs739491937	1:25247192	7.47811e-06	0.116618	EW72
1:25248044	1:25248044	3.6131e-06	0.116618	EW72
1:25248220	1:25248220	2.97115e-06	0.116618	EW56
1:25248286	1:25248286	2.97115e-06	0.116618	EW56
rs313324783	1:25248903	5.52568e-07	0.118076	EW72
rs733973490	1:25251273	8.72534e-07	0.119534	EW72
rs735643029	1:25251509	9.45089e-06	0.119534	EW72
rs316238036	1:25253139	1.10504e-05	0.119534	EW72
1:25253169	1:25253169	9.04109e-06	0.119534	EW56
1:25253169	1:25253169	1.22561e-06	0.119534	EW72
rs313424840	1:25253891	7.64872e-06	0.120991	EW72
rs15213312	1:25254025	2.83005e-06	0.120991	EW72
rs13747256	1:25254391	7.95845e-06	0.120991	EW56
rs13747256	1:25254391	2.40091e-07	0.120991	EW72
rs735866685	1:25254783	1.03111e-05	0.120991	EW72
1:25254793	1:25254793	6.80869e-06	0.120991	EW72
1:25254916	1:25254916	6.72081e-07	0.120991	EW72
1:25255179	1:25255179	1.01935e-06	0.116618	EW72
rs15213329	1:25255286	4.7161e-06	0.116618	EW72
rs312943421	1:25255308	2.12915e-06	0.116618	EW56
rs312943421	1:25255308	4.45091e-06	0.116618	EW72
rs313681321	1:25255345	5.21147e-06	0.118076	EW72
rs13747258	1:25255426	1.11275e-05	0.118076	EW56
rs13747258	1:25255426	1.45467e-06	0.118076	EW72
1:25255436	1:25255436	4.26122e-06	0.118076	EW72
1:25255452	1:25255452	4.85551e-06	0.118076	EW72
1:25258028	1:25258028	9.07714e-06	0.118076	EW72
1:25258039	1:25258039	5.08164e-06	0.118076	EW72
rs735910432	1:25298645	1.07006e-05	0.129738	EW72
1:25298947	1:25298947	5.78077e-06	0.129738	EW72
1:25299097	1:25299097	7.88823e-06	0.129738	EW72
1:25299258	1:25299258	4.38976e-06	0.129738	EW72
1:25299267	1:25299267	4.67117e-06	0.129738	EW72
rs313878334	1:25300252	1.17972e-05	0.129738	EW72
rs317450559	1:25300279	1.49946e-07	0.129738	EW72
1:25300644	1:25300644	7.40057e-06	0.129738	EW72
1:25300774	1:25300774	1.48667e-06	0.129738	EW72
rs13840708	1:25300819	6.19432e-07	0.129738	EW72
1:25300988	1:25300988	4.29775e-06	0.129738	EW72
rs13747268	1:25301614	2.99114e-06	0.129738	EW72
rs13840709	1:25301714	1.10908e-05	0.129738	EW56
rs13840709	1:25301714	1.01947e-06	0.129738	EW72
rs313516731	1:25301757	3.58385e-06	0.129738	EW72
1:25302046	1:25302046	7.79067e-06	0.129738	EW72
rs734204717	1:25302117	9.5841e-06	0.129738	EW72
rs732579996	1:25302407	1.02283e-05	0.129738	EW72
rs733970889	1:25302614	3.6528e-06	0.129738	EW72
rs735349245	1:25302679	7.52783e-07	0.129738	EW72
rs739355947	1:25303715	2.57478e-06	0.129738	EW72
rs314599625	1:25303796	9.82478e-06	0.129738	EW72
rs315748210	1:25303857	9.02684e-07	0.129738	EW72
rs314552230	1:25303930	9.64016e-06	0.129738	EW72
rs316283523	1:25303944	9.32462e-07	0.129738	EW72
1:25304387	1:25304387	6.76941e-06	0.129738	EW72
1:25305454	1:25305454	1.08981e-06	0.132653	EW72
1:25305471	1:25305471	6.09421e-06	0.132653	EW72
1:25305560	1:25305560	2.51753e-06	0.132653	EW72
rs15213446	1:25306255	3.82257e-06	0.131195	EW72
1:25306742	1:25306742	5.54071e-06	0.131195	EW72
rs316944262	1:25306930	6.29363e-07	0.131195	EW72
1:25306960	1:25306960	5.75094e-07	0.131195	EW72
1:25307355	1:25307355	4.48972e-06	0.131195	EW72
rs318174959	1:25318687	9.34159e-06	0.134111	EW56
rs318174959	1:25318687	2.31162e-07	0.134111	EW72
1:25325605	1:25325605	1.12114e-05	0.134111	EW72
1:25330288	1:25330288	2.31725e-06	0.132653	EW72
1:25330312	1:25330312	9.87848e-06	0.132653	EW72
1:25330396	1:25330396	5.03357e-06	0.132653	EW56
1:25330396	1:25330396	6.31316e-07	0.132653	EW72
1:25330430	1:25330430	1.12295e-05	0.132653	EW56
1:25330430	1:25330430	3.61861e-07	0.132653	EW72
rs313326316	1:25330554	7.6632e-06	0.132653	EW56
rs313326316	1:25330554	2.50635e-07	0.132653	EW72
rs317879420	1:25330990	8.91394e-06	0.132653	EW56
rs317879420	1:25330990	7.7917e-07	0.132653	EW72
rs317652701	1:25331045	6.96255e-06	0.132653	EW56
rs317652701	1:25331045	5.70272e-07	0.132653	EW72
rs314324088	1:25331054	6.05643e-06	0.132653	EW56
rs314324088	1:25331054	2.78106e-06	0.132653	EW72
rs15213507	1:25333948	3.0178e-06	0.132653	EW56
rs15213507	1:25333948	7.7938e-08	0.132653	EW72
1:25333982	1:25333982	4.76057e-06	0.132653	EW56
1:25333982	1:25333982	1.33062e-08	0.132653	EW72
rs737943876	1:25334043	3.90452e-06	0.132653	EW56
rs737943876	1:25334043	2.24445e-08	0.132653	EW72
rs739963276	1:25334071	9.29784e-07	0.132653	EW56
rs1058273961	1:25334132	4.89106e-06	0.132653	EW56
rs1058273961	1:25334132	9.82197e-08	0.132653	EW72
rs313429196	1:25334687	2.68682e-06	0.132653	EW56
rs313429196	1:25334687	5.61322e-07	0.132653	EW72
rs738159220	1:25334739	3.7192e-06	0.132653	EW56
rs317524453	1:25334957	1.91443e-06	0.132653	EW56
rs317524453	1:25334957	2.11266e-06	0.132653	EW72
1:25334999	1:25334999	1.61577e-06	0.132653	EW72
1:25335342	1:25335342	6.95938e-06	0.132653	EW56
1:25335342	1:25335342	1.19019e-07	0.132653	EW72
rs15213512	1:25335463	3.63336e-06	0.132653	EW72
1:25336128	1:25336128	1.29663e-06	0.132653	EW72
1:25336702	1:25336702	6.65336e-06	0.132653	EW56
1:25336702	1:25336702	1.18061e-05	0.132653	EW72
1:25336731	1:25336731	4.99653e-06	0.132653	EW56
rs316117029	1:25337217	7.99675e-06	0.132653	EW56
1:25337734	1:25337734	4.80454e-06	0.132653	EW56
1:25337734	1:25337734	6.63232e-06	0.132653	EW72
1:25337775	1:25337775	4.88235e-06	0.132653	EW56
1:25337775	1:25337775	2.74816e-06	0.132653	EW72
1:25337786	1:25337786	4.00362e-06	0.132653	EW56
1:25337786	1:25337786	2.883e-06	0.132653	EW72
1:25337812	1:25337812	3.01691e-06	0.132653	EW56
1:25337812	1:25337812	1.0613e-05	0.132653	EW72
1:25337933	1:25337933	7.95364e-06	0.132653	EW72
1:25337953	1:25337953	1.78912e-06	0.132653	EW56
1:25337953	1:25337953	7.7162e-08	0.132653	EW72
1:25337957	1:25337957	3.0735e-07	0.132653	EW72
rs316300553	1:25337982	5.82926e-07	0.132653	EW72
1:25337986	1:25337986	8.31225e-06	0.132653	EW56
1:25337986	1:25337986	5.6475e-07	0.132653	EW72
rs14801366	1:25338039	3.54846e-06	0.132653	EW56
rs14801366	1:25338039	3.09406e-06	0.132653	EW72
rs317809591	1:25338040	9.66744e-06	0.132653	EW56
rs313367283	1:25338058	7.75365e-06	0.132653	EW56
rs313367283	1:25338058	1.0895e-05	0.132653	EW72
rs736250620	1:25338430	5.81336e-06	0.132653	EW56
rs313530749	1:25338439	5.07759e-07	0.132653	EW56
rs734265237	1:25338736	9.85595e-06	0.134111	EW56
rs734265237	1:25338736	2.64972e-06	0.134111	EW72
1:25339024	1:25339024	6.054e-06	0.134111	EW72
rs312932677	1:25340407	6.51191e-06	0.134111	EW72
rs312442762	1:25340446	8.40835e-06	0.134111	EW72
1:25340489	1:25340489	5.71051e-07	0.134111	EW72
rs313162429	1:25340519	3.98822e-06	0.134111	EW56
rs313162429	1:25340519	1.43132e-06	0.134111	EW72
rs741185408	1:25342026	4.03345e-07	0.134111	EW56
rs741185408	1:25342026	1.49967e-07	0.134111	EW72
1:25342289	1:25342289	4.7984e-07	0.134111	EW56
1:25342289	1:25342289	2.56112e-07	0.134111	EW72
1:25342313	1:25342313	2.2639e-06	0.134111	EW72
1:25342322	1:25342322	3.02261e-06	0.134111	EW72
1:25342400	1:25342400	6.01284e-07	0.135569	EW72
1:25342489	1:25342489	5.98281e-06	0.135569	EW56
1:25342489	1:25342489	1.96592e-06	0.135569	EW72
1:25342580	1:25342580	8.40795e-06	0.135569	EW72
1:25342592	1:25342592	2.01972e-06	0.135569	EW72
rs741641885	1:25343705	8.9976e-07	0.135569	EW56
rs741641885	1:25343705	2.9507e-07	0.135569	EW72
1:25343769	1:25343769	8.6212e-06	0.135569	EW56
1:25343769	1:25343769	3.67434e-06	0.135569	EW72
rs732195048	1:25343938	1.43982e-08	0.135569	EW56
rs732195048	1:25343938	9.73547e-07	0.135569	EW72
1:25343951	1:25343951	4.23601e-07	0.135569	EW56
1:25343991	1:25343991	1.25136e-07	0.135569	EW56
1:25343991	1:25343991	6.23752e-07	0.135569	EW72
rs314113988	1:25344188	1.31797e-06	0.135569	EW56
rs314113988	1:25344188	2.95005e-07	0.135569	EW72
1:25344290	1:25344290	1.71528e-06	0.137026	EW72
rs741482014	1:25344514	3.73851e-06	0.137026	EW72
rs738902922	1:25344565	3.53015e-07	0.137026	EW72
rs735562565	1:25344648	7.9176e-06	0.137026	EW56
rs735562565	1:25344648	9.07384e-07	0.137026	EW72
rs738398929	1:25344657	3.71601e-06	0.137026	EW56
rs738398929	1:25344657	1.33874e-08	0.137026	EW72
rs738398929	1:25344657	6.54313e-06	0.137026	EW80
1:25345231	1:25345231	4.02382e-07	0.137026	EW72
rs317577506	1:25346815	3.86735e-06	0.137026	EW72
rs739416643	1:25346816	6.83485e-06	0.137026	EW56
rs739416643	1:25346816	3.31145e-07	0.137026	EW72
rs315718914	1:25346894	2.67184e-06	0.137026	EW56
rs315718914	1:25346894	3.67333e-07	0.137026	EW72
rs318031243	1:25347075	7.07403e-07	0.137026	EW56
rs318031243	1:25347075	4.941e-07	0.137026	EW72
1:25347338	1:25347338	3.57929e-06	0.137026	EW56
1:25347338	1:25347338	1.88529e-07	0.137026	EW72
rs312284054	1:25347364	1.93473e-06	0.138484	EW56
rs312284054	1:25347364	3.93242e-08	0.138484	EW72
rs315036065	1:25347390	3.38706e-06	0.139942	EW72
1:25347554	1:25347554	5.21005e-06	0.139942	EW56
1:25347554	1:25347554	2.03826e-07	0.139942	EW72
rs315055128	1:25347993	2.50894e-06	0.139942	EW72
rs733178156	1:25348030	2.65825e-06	0.139942	EW72
rs740576297	1:25348050	1.00348e-05	0.139942	EW72
rs315576334	1:25348063	6.99111e-06	0.139942	EW72
rs316128512	1:25348125	2.98638e-06	0.139942	EW72
rs313097225	1:25348337	5.84865e-06	0.139942	EW56
rs313097225	1:25348337	1.61467e-07	0.139942	EW72
1:25349328	1:25349328	8.4502e-06	0.139942	EW56
1:25349328	1:25349328	3.03086e-06	0.139942	EW72
rs14801388	1:25349798	7.06851e-06	0.139942	EW72
rs732908600	1:25350397	4.94144e-06	0.139942	EW56
rs732908600	1:25350397	3.01854e-06	0.139942	EW72
rs739707274	1:25350473	1.03879e-05	0.139942	EW72
rs732997364	1:25350482	1.22405e-06	0.139942	EW56
rs732997364	1:25350482	4.80591e-08	0.139942	EW72
rs736374251	1:25350486	2.56224e-07	0.139942	EW72
rs737988993	1:25350806	2.60956e-06	0.139942	EW56
rs737988993	1:25350806	1.17122e-06	0.139942	EW72
rs731854220	1:25351085	2.03913e-06	0.141399	EW72
rs794298753	1:25351905	1.11836e-06	0.141399	EW56
rs794298753	1:25351905	3.51419e-07	0.141399	EW72
rs794341338	1:25351973	5.75644e-07	0.141399	EW72
rs317423439	1:25352163	1.34271e-06	0.141399	EW56
rs317423439	1:25352163	3.68208e-08	0.141399	EW72
rs736528446	1:25352289	1.36814e-06	0.141399	EW72
rs739596702	1:25352980	2.78961e-06	0.141399	EW56
rs739596702	1:25352980	2.9089e-08	0.141399	EW72
1:25353038	1:25353038	3.83176e-06	0.141399	EW72
rs13840762	1:25353432	9.69907e-06	0.141399	EW72
rs316928690	1:25353722	3.33226e-06	0.141399	EW72
rs733056572	1:25354502	1.69829e-06	0.142857	EW72
rs735063962	1:25354606	8.39827e-07	0.144315	EW56
rs735063962	1:25354606	7.50217e-09	0.144315	EW72
rs313872010	1:25354755	3.83187e-06	0.144315	EW72
rs740796541	1:25354944	6.8498e-06	0.144315	EW56
rs740796541	1:25354944	1.24373e-07	0.144315	EW72
rs315809105	1:25355039	1.98871e-06	0.144315	EW56
rs315809105	1:25355039	4.3268e-07	0.144315	EW72
rs1060126238	1:25355077	1.87679e-06	0.144315	EW72
rs317066481	1:25355324	9.34321e-06	0.145773	EW56
rs317066481	1:25355324	3.96245e-06	0.145773	EW72
rs1060490984	1:25355352	8.40189e-06	0.145773	EW56
rs1060490984	1:25355352	4.06762e-06	0.145773	EW72
rs1057566488	1:25355356	1.15807e-05	0.145773	EW56
rs312894571	1:25355829	3.14257e-06	0.145773	EW56
rs312894571	1:25355829	6.67896e-07	0.145773	EW72
rs316883963	1:25356350	1.30138e-06	0.145773	EW56
rs316883963	1:25356350	2.93974e-07	0.145773	EW72
rs317577154	1:25356698	5.79745e-06	0.145773	EW56
rs317577154	1:25356698	1.62771e-07	0.145773	EW72
rs739319115	1:25356938	4.22967e-06	0.145773	EW56
rs739319115	1:25356938	5.25901e-06	0.145773	EW72
1:25361726	1:25361726	4.3852e-07	0.145773	EW72
rs735400040	1:25362110	5.76492e-06	0.145773	EW36
rs735400040	1:25362110	8.08627e-06	0.145773	EW56
rs735400040	1:25362110	2.6293e-06	0.145773	EW72
1:25362871	1:25362871	4.36578e-06	0.145773	EW56
1:25362871	1:25362871	2.65048e-06	0.145773	EW72
1:25362880	1:25362880	6.22711e-06	0.145773	EW56
1:25362880	1:25362880	2.64401e-06	0.145773	EW72
1:25363330	1:25363330	2.29147e-06	0.145773	EW72
rs741321192	1:25363423	1.23382e-06	0.145773	EW72
rs731831995	1:25363480	2.22441e-07	0.145773	EW56
rs731831995	1:25363480	2.1729e-08	0.145773	EW72
rs738670905	1:25363525	9.13392e-06	0.145773	EW56
rs738670905	1:25363525	7.01306e-07	0.145773	EW72
rs736162073	1:25363563	1.49998e-06	0.145773	EW56
rs736162073	1:25363563	2.53314e-06	0.145773	EW72
rs1057875401	1:25363601	3.2321e-06	0.145773	EW72
1:25363656	1:25363656	5.55659e-06	0.145773	EW56
rs733885833	1:25363946	1.75705e-06	0.145773	EW72
1:25364027	1:25364027	5.91087e-07	0.145773	EW72
rs313744899	1:25364252	2.75401e-06	0.145773	EW56
rs313744899	1:25364252	3.85967e-07	0.145773	EW72
1:25364613	1:25364613	4.98714e-06	0.145773	EW56
1:25364613	1:25364613	2.02053e-07	0.145773	EW72
1:25364614	1:25364614	8.19973e-06	0.145773	EW36
1:25364614	1:25364614	6.33201e-06	0.145773	EW56
1:25364614	1:25364614	3.90424e-07	0.145773	EW72
1:25364653	1:25364653	7.20939e-06	0.145773	EW56
1:25364653	1:25364653	1.36785e-06	0.145773	EW72
1:25364653	1:25364653	6.76357e-06	0.145773	EW80
1:25365025	1:25365025	1.45415e-06	0.148688	EW56
1:25365025	1:25365025	7.78957e-08	0.148688	EW72
rs740689067	1:25365217	3.3265e-06	0.148688	EW72
1:25365253	1:25365253	2.46432e-06	0.148688	EW72
rs738741153	1:25365276	1.61525e-06	0.148688	EW72
rs317154914	1:25368456	4.5883e-06	0.148688	EW72
1:25368847	1:25368847	8.65028e-06	0.148688	EW56
1:25368847	1:25368847	1.04283e-06	0.148688	EW72
rs312778229	1:25368864	7.09729e-06	0.148688	EW56
rs312778229	1:25368864	1.10566e-06	0.148688	EW72
rs314307154	1:25368887	2.36955e-06	0.148688	EW56
rs314307154	1:25368887	3.84281e-07	0.148688	EW72
1:25368904	1:25368904	3.01904e-06	0.148688	EW56
1:25368904	1:25368904	3.61619e-06	0.148688	EW72
rs314512933	1:25369107	1.26439e-06	0.148688	EW72
1:25369633	1:25369633	3.46269e-06	0.148688	EW56
1:25369633	1:25369633	2.39248e-07	0.148688	EW72
1:25370187	1:25370187	4.08544e-06	0.148688	EW56
1:25370187	1:25370187	4.31719e-07	0.148688	EW72
rs313354190	1:25370198	1.51436e-06	0.148688	EW56
rs313354190	1:25370198	2.84569e-06	0.148688	EW72
rs314031209	1:25370526	1.23182e-06	0.148688	EW72
1:25370706	1:25370706	1.83024e-06	0.148688	EW72
1:25370761	1:25370761	2.13211e-08	0.14723	EW72
rs317174095	1:25370963	1.28689e-08	0.14723	EW72
rs317174095	1:25370963	1.08455e-05	0.14723	EW80
rs312961551	1:25371055	7.10026e-07	0.14723	EW72
rs316624027	1:25371073	2.30735e-06	0.14723	EW72
rs314661388	1:25371100	7.44313e-07	0.14723	EW72
rs313712309	1:25371120	1.1785e-05	0.148688	EW72
1:25371215	1:25371215	7.42637e-07	0.148688	EW72
rs314296819	1:25371229	9.26001e-06	0.148688	EW56
rs314296819	1:25371229	2.94823e-06	0.148688	EW72
rs315558903	1:25371234	4.7593e-06	0.148688	EW56
rs315558903	1:25371234	3.07879e-07	0.148688	EW72
rs312502106	1:25371267	6.92675e-06	0.148688	EW56
rs312502106	1:25371267	1.00618e-06	0.148688	EW72
rs316453556	1:25371474	5.72033e-06	0.148688	EW72
rs313931080	1:25371495	1.97217e-06	0.148688	EW72
rs314136117	1:25371512	7.39362e-06	0.150146	EW72
1:25371524	1:25371524	4.7041e-06	0.150146	EW56
1:25371524	1:25371524	9.39053e-08	0.150146	EW72
rs741591033	1:25371539	4.74413e-08	0.150146	EW72
rs732849430	1:25371543	4.74413e-08	0.150146	EW72
rs316928180	1:25371574	1.31739e-06	0.150146	EW72
rs314576730	1:25371576	3.23395e-07	0.150146	EW56
rs314576730	1:25371576	5.00216e-08	0.150146	EW72
rs314915865	1:25371652	7.67567e-06	0.150146	EW72
1:25372934	1:25372934	4.49553e-06	0.150146	EW72
1:25373113	1:25373113	6.96884e-07	0.150146	EW72
1:25373133	1:25373133	8.21348e-06	0.150146	EW56
1:25373133	1:25373133	8.72569e-07	0.150146	EW72
1:25373257	1:25373257	1.22726e-06	0.150146	EW72
1:25373262	1:25373262	3.83548e-06	0.150146	EW56
1:25373262	1:25373262	2.02797e-07	0.150146	EW72
1:25373327	1:25373327	6.49422e-06	0.150146	EW72
1:25374611	1:25374611	1.54552e-06	0.150146	EW72
1:25374770	1:25374770	4.54828e-06	0.150146	EW72
rs735382428	1:25374978	3.3161e-07	0.150146	EW72
rs740320791	1:25375280	1.74151e-07	0.150146	EW72
rs735494687	1:25375493	1.52885e-06	0.150146	EW72
1:25376190	1:25376190	6.65629e-06	0.150146	EW56
1:25376190	1:25376190	6.20436e-08	0.150146	EW72
rs318088911	1:25376546	3.42915e-07	0.150146	EW72
1:25376709	1:25376709	2.41019e-06	0.150146	EW72
rs312297805	1:25377269	1.68968e-07	0.150146	EW72
rs736863708	1:25377324	1.05635e-05	0.150146	EW56
rs736863708	1:25377324	1.63023e-06	0.150146	EW72
rs313142772	1:25377537	2.73131e-08	0.150146	EW56
rs313142772	1:25377537	3.38001e-08	0.150146	EW72
rs312435162	1:25377919	1.23246e-06	0.150146	EW56
rs312435162	1:25377919	8.60892e-07	0.150146	EW72
rs736288683	1:25378003	7.47594e-07	0.150146	EW72
rs315075796	1:25378022	6.31854e-07	0.150146	EW72
rs315190389	1:25378266	6.3644e-07	0.150146	EW72
rs314035039	1:25378455	3.11593e-07	0.150146	EW72
rs316540645	1:25378565	2.40012e-07	0.14723	EW72
rs314370074	1:25378766	6.29783e-07	0.14723	EW56
rs314370074	1:25378766	4.68436e-08	0.14723	EW72
rs794314358	1:25378769	1.0617e-06	0.14723	EW72
1:25378874	1:25378874	1.0617e-06	0.14723	EW72
rs15213630	1:25379354	2.09338e-07	0.14723	EW72
rs312395266	1:25379533	4.38924e-07	0.148688	EW72
1:25380049	1:25380049	1.0912e-06	0.148688	EW56
1:25380049	1:25380049	1.84417e-07	0.148688	EW72
1:25380067	1:25380067	1.40228e-06	0.148688	EW56
1:25380067	1:25380067	2.96437e-07	0.148688	EW72
1:25380118	1:25380118	7.41197e-06	0.148688	EW56
1:25380118	1:25380118	1.75543e-07	0.148688	EW72
1:25380217	1:25380217	1.59845e-07	0.14723	EW72
1:25380307	1:25380307	3.87673e-06	0.14723	EW56
1:25380307	1:25380307	1.86184e-07	0.14723	EW72
rs13840840	1:25380358	2.36745e-06	0.14723	EW72
rs312752931	1:25380393	2.36745e-06	0.14723	EW72
1:25380502	1:25380502	4.37232e-06	0.14723	EW72
1:25380535	1:25380535	4.37232e-06	0.14723	EW72
1:25380536	1:25380536	1.11694e-05	0.14723	EW72
1:25380562	1:25380562	4.00712e-06	0.14723	EW72
1:25380631	1:25380631	1.00117e-05	0.14723	EW72
1:25380719	1:25380719	9.73291e-06	0.14723	EW72
rs731618834	1:25380724	9.7977e-06	0.14723	EW56
rs731618834	1:25380724	6.59981e-07	0.14723	EW72
rs737690892	1:25380794	2.25683e-06	0.14723	EW56
rs737690892	1:25380794	7.16641e-07	0.14723	EW72
rs1058840344	1:25380795	5.38192e-06	0.14723	EW56
rs1058840344	1:25380795	5.33979e-08	0.14723	EW72
1:25380825	1:25380825	1.41967e-06	0.14723	EW72
rs794499890	1:25380872	2.08586e-06	0.14723	EW56
rs794499890	1:25380872	2.29984e-07	0.14723	EW72
rs317185092	1:25380960	2.08586e-06	0.148688	EW56
rs317185092	1:25380960	2.29984e-07	0.148688	EW72
rs794549524	1:25381022	1.58713e-06	0.148688	EW56
rs794549524	1:25381022	5.20231e-08	0.148688	EW72
rs313222184	1:25381219	1.22516e-06	0.148688	EW56
rs313222184	1:25381219	1.10262e-07	0.148688	EW72
rs739786547	1:25381254	4.11983e-06	0.148688	EW56
rs739786547	1:25381254	6.60459e-07	0.148688	EW72
rs313440421	1:25381259	9.29177e-06	0.148688	EW56
rs313440421	1:25381259	1.02765e-06	0.148688	EW72
rs737189378	1:25381334	2.00192e-07	0.150146	EW72
rs794723819	1:25381352	8.26867e-07	0.150146	EW56
rs794723819	1:25381352	3.35374e-09	0.150146	EW72
1:25381421	1:25381421	2.34547e-06	0.150146	EW56
1:25381421	1:25381421	7.58454e-08	0.150146	EW72
1:25381441	1:25381441	5.54005e-06	0.150146	EW56
1:25381441	1:25381441	2.40146e-07	0.150146	EW72
1:25381545	1:25381545	3.77615e-06	0.150146	EW56
1:25381545	1:25381545	3.7196e-07	0.150146	EW72
1:25381777	1:25381777	2.99338e-06	0.150146	EW56
1:25381777	1:25381777	2.21325e-07	0.150146	EW72
rs314410455	1:25381815	2.58346e-06	0.150146	EW72
rs731783568	1:25381820	7.06441e-07	0.150146	EW72
rs312299818	1:25381869	7.99048e-06	0.150146	EW56
rs312299818	1:25381869	8.29655e-08	0.150146	EW72
rs315214212	1:25381950	3.62137e-07	0.150146	EW72
1:25381985	1:25381985	6.79912e-07	0.150146	EW72
rs313147965	1:25382008	3.35653e-06	0.150146	EW72
rs316806095	1:25382104	3.35653e-06	0.150146	EW72
rs316273226	1:25382143	1.03118e-05	0.150146	EW56
rs316273226	1:25382143	9.82769e-06	0.150146	EW72
rs733041358	1:25382175	1.03118e-05	0.150146	EW56
rs733041358	1:25382175	9.82769e-06	0.150146	EW72
rs740607151	1:25382687	1.31604e-06	0.150146	EW72
rs315193361	1:25382693	5.57427e-06	0.150146	EW72
1:25382760	1:25382760	1.0383e-05	0.150146	EW72
rs740672912	1:25382978	2.75999e-07	0.150146	EW56
rs740672912	1:25382978	5.53054e-08	0.150146	EW72
1:25383062	1:25383062	3.47886e-07	0.150146	EW56
1:25383062	1:25383062	6.81176e-08	0.150146	EW72
rs738758884	1:25383063	3.58271e-06	0.150146	EW56
rs738758884	1:25383063	2.27209e-07	0.150146	EW72
1:25383162	1:25383162	3.04976e-06	0.150146	EW56
1:25383162	1:25383162	1.03027e-07	0.150146	EW72
1:25383163	1:25383163	2.00046e-06	0.150146	EW56
1:25383163	1:25383163	5.20426e-08	0.150146	EW72
1:25383198	1:25383198	3.56824e-06	0.150146	EW56
1:25383198	1:25383198	2.6421e-08	0.150146	EW72
1:25383256	1:25383256	5.53885e-06	0.151603	EW56
1:25383256	1:25383256	1.76458e-06	0.151603	EW72
1:25383280	1:25383280	5.67081e-06	0.151603	EW72
1:25383311	1:25383311	6.01864e-06	0.151603	EW56
1:25383311	1:25383311	2.15027e-06	0.151603	EW72
1:25383343	1:25383343	9.95331e-06	0.151603	EW56
1:25383343	1:25383343	4.18069e-06	0.151603	EW72
1:25383679	1:25383679	1.12897e-05	0.151603	EW56
1:25383679	1:25383679	1.55791e-06	0.151603	EW72
1:25384158	1:25384158	1.9129e-06	0.151603	EW72
1:25384236	1:25384236	3.32871e-07	0.151603	EW72
rs732967091	1:25384332	1.03497e-05	0.151603	EW56
rs732967091	1:25384332	1.13391e-07	0.151603	EW72
1:25384662	1:25384662	4.10043e-07	0.151603	EW72
1:25384737	1:25384737	8.53121e-06	0.151603	EW72
1:25385032	1:25385032	8.42405e-06	0.151603	EW56
1:25385032	1:25385032	4.14542e-06	0.151603	EW72
1:25385361	1:25385361	8.70881e-06	0.151603	EW56
1:25385361	1:25385361	2.5104e-06	0.151603	EW72
1:25385369	1:25385369	4.07036e-06	0.151603	EW72
1:25385416	1:25385416	6.36821e-06	0.151603	EW56
1:25385416	1:25385416	3.37133e-06	0.151603	EW72
1:25385442	1:25385442	4.29427e-06	0.151603	EW56
1:25385442	1:25385442	5.74163e-06	0.151603	EW72
1:25385575	1:25385575	7.42359e-07	0.151603	EW72
1:25385597	1:25385597	4.6882e-07	0.151603	EW72
1:25385786	1:25385786	4.72563e-07	0.151603	EW72
1:25385866	1:25385866	8.42413e-06	0.151603	EW72
1:25385966	1:25385966	2.26962e-06	0.151603	EW56
1:25385966	1:25385966	2.28627e-07	0.151603	EW72
1:25386081	1:25386081	9.91911e-06	0.151603	EW72
1:25386145	1:25386145	3.08665e-06	0.151603	EW72
rs315643397	1:25386190	4.04294e-06	0.153061	EW56
rs315643397	1:25386190	5.24787e-07	0.153061	EW72
1:25386197	1:25386197	4.04294e-06	0.153061	EW56
1:25386197	1:25386197	5.24787e-07	0.153061	EW72
rs313374306	1:25386231	7.05836e-07	0.153061	EW72
rs315548760	1:25386272	6.11489e-07	0.153061	EW72
rs313996881	1:25386302	6.19324e-07	0.153061	EW72
rs314309944	1:25386639	2.54239e-06	0.153061	EW72
1:25386741	1:25386741	2.02286e-06	0.154519	EW72
1:25387100	1:25387100	1.0143e-05	0.154519	EW72
1:25387106	1:25387106	7.6581e-06	0.154519	EW56
1:25387106	1:25387106	1.6559e-06	0.154519	EW72
rs740131724	1:25387138	3.32368e-06	0.154519	EW72
rs312971673	1:25387178	1.09848e-05	0.154519	EW56
rs312971673	1:25387178	7.2768e-07	0.154519	EW72
rs316650525	1:25387350	7.93422e-07	0.154519	EW72
rs740911408	1:25387374	8.3073e-07	0.154519	EW56
rs740911408	1:25387374	6.98404e-08	0.154519	EW72
rs313439204	1:25387375	2.99446e-06	0.154519	EW56
rs313439204	1:25387375	8.00151e-08	0.154519	EW72
rs741708274	1:25387418	7.38172e-07	0.154519	EW72
1:25387466	1:25387466	6.35732e-06	0.154519	EW72
rs318061227	1:25387716	5.30837e-06	0.154519	EW72
rs794047934	1:25387851	4.53977e-07	0.154519	EW72
rs733315617	1:25387942	1.14304e-05	0.154519	EW56
rs733315617	1:25387942	3.94688e-07	0.154519	EW72
rs312355713	1:25387959	1.51178e-06	0.153061	EW72
rs313185960	1:25388061	3.04285e-06	0.153061	EW72
rs1058722396	1:25388074	2.07406e-06	0.153061	EW56
rs1058722396	1:25388074	1.08028e-08	0.153061	EW72
rs313407872	1:25388129	7.46188e-08	0.153061	EW72
1:25390227	1:25390227	9.56244e-08	0.153061	EW72
rs736844855	1:25390271	8.64792e-06	0.153061	EW56
rs736844855	1:25390271	9.39496e-07	0.153061	EW72
rs315550603	1:25390699	8.51421e-07	0.153061	EW72
1:25390907	1:25390907	8.51421e-07	0.153061	EW72
1:25391268	1:25391268	3.28776e-06	0.153061	EW56
1:25391268	1:25391268	7.20786e-08	0.153061	EW72
rs313204966	1:25391547	3.44102e-07	0.153061	EW72
1:25391643	1:25391643	3.75288e-06	0.153061	EW72
1:25391741	1:25391741	6.98741e-07	0.153061	EW72
rs317918041	1:25391767	1.04118e-06	0.153061	EW72
1:25391980	1:25391980	3.20718e-07	0.153061	EW72
1:25392000	1:25392000	6.39323e-07	0.153061	EW72
1:25392246	1:25392246	4.53444e-06	0.153061	EW56
1:25392262	1:25392262	9.29993e-07	0.153061	EW72
1:25392362	1:25392362	6.84519e-06	0.153061	EW56
1:25392362	1:25392362	7.61099e-07	0.153061	EW72
1:25392368	1:25392368	1.03286e-05	0.153061	EW56
1:25392368	1:25392368	1.44537e-06	0.153061	EW72
1:25392403	1:25392403	5.57512e-07	0.153061	EW72
1:25392453	1:25392453	1.68121e-06	0.153061	EW72
1:25392457	1:25392457	7.45903e-06	0.153061	EW56
1:25392457	1:25392457	2.75203e-08	0.153061	EW72
rs315246192	1:25392653	2.01103e-07	0.153061	EW72
1:25392659	1:25392659	5.64559e-06	0.153061	EW56
1:25392659	1:25392659	5.31186e-07	0.153061	EW72
1:25392865	1:25392865	1.13454e-06	0.153061	EW72
rs734510505	1:25426113	1.75109e-06	0.157434	EW72
rs738018393	1:25426149	6.63442e-06	0.157434	EW56
rs738018393	1:25426149	2.68182e-07	0.157434	EW72
1:25426656	1:25426656	6.23093e-07	0.157434	EW72
1:25426656	1:25426656	1.06762e-06	0.157434	EW80
1:25426857	1:25426857	3.14176e-08	0.157434	EW72
1:25427192	1:25427192	6.23112e-07	0.157434	EW72
rs740168255	1:25427587	5.89149e-06	0.157434	EW56
rs740168255	1:25427587	8.04134e-08	0.157434	EW72
rs740168255	1:25427587	2.03917e-06	0.157434	EW80
1:25427660	1:25427660	3.99487e-06	0.157434	EW56
1:25427660	1:25427660	8.24059e-08	0.157434	EW72
1:25427660	1:25427660	3.26094e-06	0.157434	EW80
1:25427714	1:25427714	6.80703e-06	0.157434	EW28
1:25427714	1:25427714	6.66889e-06	0.157434	EW56
1:25427714	1:25427714	2.37063e-08	0.157434	EW72
1:25427714	1:25427714	1.14133e-06	0.157434	EW80
1:25427727	1:25427727	1.04525e-05	0.157434	EW28
1:25427727	1:25427727	3.47126e-06	0.157434	EW56
1:25427727	1:25427727	1.03797e-08	0.157434	EW72
1:25427727	1:25427727	6.32302e-06	0.157434	EW80
1:25427944	1:25427944	3.27223e-07	0.157434	EW56
1:25427944	1:25427944	2.351e-08	0.157434	EW72
1:25427944	1:25427944	4.40568e-06	0.157434	EW80
1:25427976	1:25427976	7.02654e-07	0.157434	EW56
1:25427976	1:25427976	9.04632e-09	0.157434	EW72
1:25427976	1:25427976	8.2308e-06	0.157434	EW80
1:25428070	1:25428070	5.376e-06	0.157434	EW56
1:25428070	1:25428070	1.97323e-07	0.157434	EW72
1:25428070	1:25428070	1.02629e-05	0.157434	EW80
rs739609555	1:25428133	8.4744e-07	0.157434	EW72
rs739609555	1:25428133	8.40313e-06	0.157434	EW80
1:25428406	1:25428406	6.93007e-08	0.157434	EW72
1:25428406	1:25428406	1.11707e-05	0.157434	EW80
1:25428945	1:25428945	6.91157e-06	0.157434	EW56
1:25428945	1:25428945	3.25914e-09	0.157434	EW72
1:25428945	1:25428945	2.21381e-06	0.157434	EW80
1:25429243	1:25429243	7.95101e-06	0.157434	EW72
1:25430819	1:25430819	4.41884e-06	0.157434	EW72
1:25430819	1:25430819	1.11052e-05	0.157434	EW80
1:25430870	1:25430870	1.17359e-06	0.157434	EW72
1:25430885	1:25430885	1.32436e-06	0.16035	EW56
1:25430885	1:25430885	6.48179e-10	0.16035	EW72
1:25430885	1:25430885	3.70084e-06	0.16035	EW80
1:25430898	1:25430898	3.13195e-06	0.16035	EW72
1:25430898	1:25430898	4.56831e-06	0.16035	EW80
1:25431040	1:25431040	8.36178e-07	0.16035	EW56
1:25431040	1:25431040	3.01663e-08	0.16035	EW72
1:25431040	1:25431040	9.10002e-06	0.16035	EW80
1:25431162	1:25431162	1.75127e-06	0.16035	EW56
1:25431162	1:25431162	1.01112e-07	0.16035	EW72
1:25431162	1:25431162	3.09381e-06	0.16035	EW80
1:25431211	1:25431211	8.97556e-07	0.16035	EW56
1:25431211	1:25431211	4.2839e-08	0.16035	EW72
1:25431211	1:25431211	1.78727e-06	0.16035	EW80
1:25431222	1:25431222	1.59987e-07	0.16035	EW72
1:25431241	1:25431241	8.25552e-06	0.16035	EW56
1:25431241	1:25431241	1.32746e-07	0.16035	EW72
1:25431241	1:25431241	2.49318e-06	0.16035	EW80
1:25431324	1:25431324	3.57828e-07	0.16035	EW72
1:25431324	1:25431324	8.71917e-06	0.16035	EW80
1:25431395	1:25431395	2.09861e-06	0.16035	EW72
1:25431472	1:25431472	4.07153e-06	0.16035	EW72
1:25431664	1:25431664	1.84498e-06	0.16035	EW72
1:25432109	1:25432109	3.74024e-06	0.16035	EW72
1:25432163	1:25432163	3.66076e-06	0.16035	EW28
1:25432163	1:25432163	6.83589e-06	0.16035	EW56
1:25432163	1:25432163	1.01077e-07	0.16035	EW72
1:25432163	1:25432163	1.9711e-06	0.16035	EW80
1:25432816	1:25432816	3.00597e-06	0.16035	EW56
1:25432816	1:25432816	6.30531e-09	0.16035	EW72
1:25432816	1:25432816	6.50252e-06	0.16035	EW80
rs1058038322	1:25433173	1.0452e-05	0.16035	EW56
rs1058038322	1:25433173	7.47134e-09	0.16035	EW72
rs1058038322	1:25433173	1.94964e-06	0.16035	EW80
1:25433270	1:25433270	1.36512e-08	0.16035	EW72
1:25433270	1:25433270	7.54104e-06	0.16035	EW80
1:25433529	1:25433529	4.08997e-06	0.16035	EW28
1:25433529	1:25433529	1.98979e-06	0.16035	EW56
1:25433529	1:25433529	8.88193e-10	0.16035	EW72
1:25433529	1:25433529	1.40347e-06	0.16035	EW80
1:25433639	1:25433639	5.05352e-06	0.16035	EW56
1:25433639	1:25433639	2.60252e-08	0.16035	EW72
1:25433681	1:25433681	1.75412e-07	0.16035	EW72
1:25433931	1:25433931	9.17926e-08	0.16035	EW72
1:25433931	1:25433931	8.71286e-06	0.16035	EW80
1:25434250	1:25434250	3.52972e-06	0.16035	EW56
1:25434250	1:25434250	2.93387e-07	0.16035	EW72
1:25434250	1:25434250	5.70295e-06	0.16035	EW80
1:25434363	1:25434363	9.19852e-06	0.16035	EW56
1:25434363	1:25434363	1.44747e-07	0.16035	EW72
1:25434615	1:25434615	1.90206e-07	0.16035	EW72
1:25434615	1:25434615	9.53774e-06	0.16035	EW80
1:25434647	1:25434647	1.62695e-07	0.16035	EW72
1:25434647	1:25434647	9.62052e-06	0.16035	EW80
1:25434756	1:25434756	7.75191e-07	0.16035	EW72
1:25436085	1:25436085	1.08696e-06	0.16035	EW72
1:25436085	1:25436085	1.12669e-05	0.16035	EW80
1:25436089	1:25436089	6.12859e-06	0.16035	EW56
1:25436089	1:25436089	4.07583e-11	0.16035	EW72
1:25436089	1:25436089	1.18692e-06	0.16035	EW80
1:25436372	1:25436372	3.66537e-06	0.16035	EW56
1:25436372	1:25436372	3.32261e-06	0.16035	EW72
rs733164043	1:25436416	1.32937e-06	0.16035	EW56
rs733164043	1:25436416	1.31815e-06	0.16035	EW72
1:25436525	1:25436525	9.25721e-07	0.16035	EW56
1:25436525	1:25436525	2.0665e-08	0.16035	EW72
1:25436525	1:25436525	5.35164e-06	0.16035	EW80
1:25436528	1:25436528	1.67195e-06	0.16035	EW56
1:25436528	1:25436528	1.50207e-08	0.16035	EW72
1:25436528	1:25436528	2.44537e-06	0.16035	EW80
1:25436551	1:25436551	9.01285e-06	0.16035	EW56
1:25436551	1:25436551	1.83339e-07	0.16035	EW72
1:25436551	1:25436551	2.99989e-06	0.16035	EW80
rs312465046	1:25436601	1.65813e-06	0.16035	EW72
1:25436749	1:25436749	1.80698e-06	0.16035	EW72
1:25436773	1:25436773	3.88276e-08	0.16035	EW72
rs735857250	1:25437149	1.01613e-05	0.16035	EW56
rs735857250	1:25437149	1.55426e-08	0.16035	EW72
rs735857250	1:25437149	8.75824e-06	0.16035	EW80
1:25437370	1:25437370	1.31375e-08	0.16035	EW72
1:25437370	1:25437370	8.3233e-06	0.16035	EW80
1:25437678	1:25437678	7.90502e-06	0.16035	EW56
1:25437678	1:25437678	3.17994e-08	0.16035	EW72
1:25437967	1:25437967	1.42536e-07	0.16035	EW72
1:25437967	1:25437967	5.54073e-06	0.16035	EW80
rs739285946	1:25437981	5.61374e-06	0.16035	EW72
1:25438079	1:25438079	1.96412e-06	0.16035	EW72
rs15213735	1:25438283	7.74677e-06	0.16035	EW72
rs15213736	1:25438413	2.51331e-06	0.16035	EW72
1:25438416	1:25438416	6.84484e-07	0.16035	EW72
1:25438460	1:25438460	5.38947e-06	0.16035	EW56
1:25438460	1:25438460	4.21454e-08	0.16035	EW72
1:25438482	1:25438482	2.9222e-06	0.16035	EW56
1:25438482	1:25438482	1.49604e-06	0.16035	EW72
1:25438495	1:25438495	7.25783e-07	0.16035	EW72
1:25438599	1:25438599	5.43257e-06	0.16035	EW56
1:25438599	1:25438599	2.01392e-06	0.16035	EW72
1:25438738	1:25438738	2.07433e-06	0.16035	EW56
1:25438738	1:25438738	7.04438e-10	0.16035	EW72
1:25438738	1:25438738	1.86782e-06	0.16035	EW80
1:25440064	1:25440064	1.26807e-06	0.16035	EW56
1:25440064	1:25440064	1.49873e-08	0.16035	EW72
1:25440064	1:25440064	1.31468e-06	0.16035	EW80
1:25440593	1:25440593	1.18281e-06	0.16035	EW72
1:25440593	1:25440593	7.06389e-06	0.16035	EW80
1:25440892	1:25440892	1.71101e-06	0.16035	EW72
1:25440902	1:25440902	7.54309e-07	0.16035	EW72
1:25440907	1:25440907	4.27622e-06	0.16035	EW72
1:25441186	1:25441186	6.66925e-06	0.16035	EW56
1:25441186	1:25441186	5.53469e-07	0.16035	EW72
1:25444333	1:25444333	4.84387e-06	0.158892	EW56
1:25444333	1:25444333	6.39683e-09	0.158892	EW72
1:25475047	1:25475047	2.73198e-07	0.158892	EW72
1:25475333	1:25475333	1.59179e-07	0.158892	EW72
1:25475461	1:25475461	4.02008e-08	0.158892	EW72
1:25475679	1:25475679	7.75856e-08	0.158892	EW72
1:25475691	1:25475691	2.8948e-06	0.158892	EW72
1:25475730	1:25475730	4.10165e-06	0.158892	EW72
rs1059342489	1:25475838	1.27675e-06	0.158892	EW72
1:25475903	1:25475903	8.71262e-06	0.158892	EW72
1:25475919	1:25475919	6.09176e-06	0.158892	EW72
1:25476640	1:25476640	4.03885e-07	0.158892	EW72
1:25476647	1:25476647	6.01997e-07	0.158892	EW72
1:25477160	1:25477160	2.43985e-06	0.158892	EW72
1:25477305	1:25477305	3.39139e-06	0.158892	EW72
1:25477338	1:25477338	3.39139e-06	0.158892	EW72
1:25477679	1:25477679	3.2591e-06	0.158892	EW72
1:25477934	1:25477934	6.87956e-07	0.158892	EW72
1:25478346	1:25478346	1.03041e-07	0.158892	EW72
1:25479394	1:25479394	3.6157e-06	0.158892	EW72
1:25479427	1:25479427	3.6157e-06	0.158892	EW72
1:25480305	1:25480305	2.91597e-06	0.158892	EW72
1:25480396	1:25480396	8.95897e-06	0.158892	EW72
1:25480900	1:25480900	3.05454e-07	0.158892	EW72
1:25481225	1:25481225	2.84422e-06	0.158892	EW72
rs740000085	1:25481431	4.46439e-08	0.158892	EW72
1:25481666	1:25481666	1.14448e-07	0.158892	EW72
1:25482373	1:25482373	6.84162e-06	0.158892	EW56
1:25482373	1:25482373	2.76681e-07	0.158892	EW72
1:25482373	1:25482373	6.10853e-06	0.158892	EW80
1:25482386	1:25482386	1.03278e-05	0.158892	EW56
1:25482386	1:25482386	5.71438e-07	0.158892	EW72
1:25482386	1:25482386	3.52504e-06	0.158892	EW80
1:25482465	1:25482465	4.12964e-06	0.158892	EW56
1:25482465	1:25482465	4.1573e-07	0.158892	EW72
1:25482583	1:25482583	5.28774e-06	0.158892	EW72
1:25482833	1:25482833	8.11921e-06	0.158892	EW72
1:25483623	1:25483623	5.03876e-07	0.158892	EW72
1:25483704	1:25483704	1.72327e-07	0.158892	EW72
1:25484018	1:25484018	7.21307e-07	0.158892	EW72
1:25484233	1:25484233	1.28072e-06	0.158892	EW72
1:25485328	1:25485328	7.25521e-06	0.158892	EW56
1:25485328	1:25485328	1.1482e-08	0.158892	EW72
1:25485589	1:25485589	2.65746e-07	0.158892	EW72
1:25485988	1:25485988	1.53274e-07	0.158892	EW72
1:25486001	1:25486001	2.25599e-07	0.158892	EW72
1:25486401	1:25486401	3.53899e-07	0.158892	EW72
1:25486774	1:25486774	5.03862e-07	0.158892	EW72
1:25487077	1:25487077	2.21577e-07	0.158892	EW72
1:25487559	1:25487559	2.10701e-07	0.158892	EW72
1:25487785	1:25487785	8.38944e-06	0.158892	EW56
1:25487785	1:25487785	1.81566e-07	0.158892	EW72
1:25487845	1:25487845	2.98789e-07	0.158892	EW72
1:25487873	1:25487873	3.16178e-07	0.158892	EW72
1:25488093	1:25488093	1.1292e-08	0.158892	EW72
1:25488134	1:25488134	1.5328e-06	0.158892	EW72
1:25488932	1:25488932	1.41144e-06	0.158892	EW72
1:25489333	1:25489333	3.92022e-07	0.158892	EW72
1:25490296	1:25490296	8.72083e-07	0.158892	EW72
1:25491464	1:25491464	1.77692e-06	0.158892	EW56
1:25491464	1:25491464	1.56843e-08	0.158892	EW72
1:25491464	1:25491464	2.244e-06	0.158892	EW80
1:25491687	1:25491687	5.59952e-06	0.158892	EW56
1:25491687	1:25491687	6.80303e-09	0.158892	EW72
1:25495465	1:25495465	8.6401e-07	0.158892	EW72
1:25496102	1:25496102	3.9589e-07	0.157434	EW72
1:25507851	1:25507851	4.16066e-07	0.142857	EW72
1:25557081	1:25557081	4.5266e-06	0.145773	EW56
1:25557081	1:25557081	1.03382e-06	0.145773	EW72
1:25557081	1:25557081	3.75973e-06	0.145773	EW80
1:25558657	1:25558657	1.32915e-07	0.145773	EW72
1:25558675	1:25558675	8.53491e-08	0.145773	EW72
1:25558684	1:25558684	2.05631e-07	0.145773	EW72
1:25560399	1:25560399	1.89935e-07	0.145773	EW72
1:25561181	1:25561181	2.72191e-07	0.145773	EW72
1:25561953	1:25561953	4.85698e-08	0.145773	EW72
1:25561959	1:25561959	3.11405e-08	0.145773	EW72
1:25562104	1:25562104	6.76097e-08	0.145773	EW72
1:25562113	1:25562113	1.93576e-07	0.145773	EW72
1:25563407	1:25563407	7.84437e-08	0.145773	EW72
1:25563872	1:25563872	2.20122e-06	0.145773	EW56
1:25563872	1:25563872	1.25792e-08	0.145773	EW72
1:25563872	1:25563872	4.14469e-06	0.145773	EW80
1:25564247	1:25564247	1.06593e-05	0.145773	EW72
1:25564288	1:25564288	8.78155e-07	0.145773	EW72
1:25565275	1:25565275	1.74866e-07	0.145773	EW72
1:25568281	1:25568281	1.73096e-06	0.145773	EW72
1:25569313	1:25569313	1.98933e-07	0.145773	EW72
rs313390133	1:25574139	4.06862e-07	0.145773	EW72
1:25574494	1:25574494	3.08633e-06	0.145773	EW72
1:25574918	1:25574918	4.19446e-07	0.145773	EW72
1:25585867	1:25585867	2.50216e-07	0.145773	EW72
1:25585867	1:25585867	7.05688e-06	0.145773	EW80
1:25592155	1:25592155	8.87055e-07	0.145773	EW72
1:25604783	1:25604783	2.56166e-06	0.145773	EW72
1:25611819	1:25611819	1.13435e-06	0.145773	EW72
1:25618124	1:25618124	5.25886e-07	0.145773	EW72
1:25618124	1:25618124	1.1388e-06	0.145773	EW80
1:25619858	1:25619858	4.88606e-07	0.14723	EW72
rs739107978	1:25624000	2.22692e-06	0.14723	EW72
rs317146461	1:25624175	5.76389e-06	0.14723	EW72
rs316746460	1:25624196	5.8321e-06	0.14723	EW72
rs315990689	1:25624564	2.2771e-06	0.14723	EW72
rs315990689	1:25624564	4.15039e-06	0.14723	EW80
rs735822222	1:25626439	1.62651e-06	0.14723	EW72
1:25626838	1:25626838	2.93037e-06	0.14723	EW72
1:25627239	1:25627239	9.85855e-06	0.14723	EW56
1:25627239	1:25627239	7.77225e-08	0.14723	EW72
1:25627239	1:25627239	1.96824e-06	0.14723	EW80
rs318109915	1:25628839	2.16838e-06	0.14723	EW72
rs313579646	1:25630409	8.02724e-06	0.14723	EW56
rs313579646	1:25630409	5.31333e-07	0.14723	EW72
rs735818086	1:25630918	1.01783e-07	0.14723	EW72
rs316202724	1:25631600	1.8337e-07	0.14723	EW72
rs315928832	1:25631607	8.88678e-08	0.14723	EW72
1:25631680	1:25631680	3.10347e-08	0.14723	EW72
1:25631680	1:25631680	5.60955e-07	0.14723	EW80
1:25632115	1:25632115	3.55765e-06	0.14723	EW56
1:25632115	1:25632115	3.81858e-07	0.14723	EW72
1:25632499	1:25632499	2.65538e-06	0.14723	EW56
1:25632499	1:25632499	3.2881e-07	0.14723	EW72
rs316899202	1:25632948	6.61442e-08	0.14723	EW72
1:25633002	1:25633002	5.13068e-07	0.14723	EW72
1:25633355	1:25633355	7.30858e-06	0.14723	EW72
1:25633374	1:25633374	7.30858e-06	0.14723	EW72
rs313403003	1:25634117	5.27593e-07	0.14723	EW72
1:25637990	1:25637990	6.50272e-08	0.14723	EW72
1:25638670	1:25638670	6.36483e-08	0.14723	EW72
rs317352134	1:25639316	6.36483e-08	0.14723	EW72
rs315836706	1:25639382	5.83757e-06	0.14723	EW72
1:25639643	1:25639643	4.08142e-07	0.14723	EW72
1:25639666	1:25639666	2.03443e-06	0.14723	EW72
rs312688848	1:25639736	1.65635e-06	0.14723	EW72
rs317052724	1:25639867	9.32188e-07	0.14723	EW72
1:25639918	1:25639918	9.00149e-07	0.14723	EW72
1:25640034	1:25640034	3.71742e-06	0.14723	EW72
rs316715515	1:25640104	1.11151e-05	0.14723	EW72
1:25640134	1:25640134	2.93774e-06	0.14723	EW72
1:25640353	1:25640353	2.37698e-06	0.14723	EW72
1:25640396	1:25640396	5.76601e-07	0.14723	EW72
1:25641026	1:25641026	3.61376e-08	0.14723	EW72
1:25641049	1:25641049	1.08957e-05	0.14723	EW56
1:25641049	1:25641049	9.364e-08	0.14723	EW72
1:25641056	1:25641056	1.08957e-05	0.14723	EW56
1:25641056	1:25641056	9.364e-08	0.14723	EW72
1:25641063	1:25641063	5.42981e-06	0.14723	EW56
1:25641063	1:25641063	2.34631e-07	0.14723	EW72
1:25641115	1:25641115	3.93041e-08	0.14723	EW72
1:25641178	1:25641178	1.05953e-05	0.14723	EW56
1:25641178	1:25641178	9.17964e-09	0.14723	EW72
1:25641178	1:25641178	4.11357e-06	0.14723	EW80
1:25641487	1:25641487	1.05953e-05	0.14723	EW56
1:25641487	1:25641487	9.17964e-09	0.14723	EW72
1:25641487	1:25641487	4.11357e-06	0.14723	EW80
1:25641631	1:25641631	3.26118e-07	0.14723	EW72
1:25641657	1:25641657	1.06543e-05	0.14723	EW56
1:25641657	1:25641657	2.92421e-08	0.14723	EW72
1:25641657	1:25641657	2.80334e-06	0.14723	EW80
rs316744179	1:25641739	1.21246e-06	0.148688	EW56
rs316744179	1:25641739	2.86052e-07	0.148688	EW72
rs316744179	1:25641739	7.30721e-06	0.148688	EW80
rs315339197	1:25641873	3.83036e-07	0.148688	EW72
rs312642211	1:25642232	2.68956e-08	0.148688	EW72
rs313534761	1:25642453	4.8816e-08	0.148688	EW72
rs738074534	1:25642456	9.20378e-07	0.148688	EW72
1:25643337	1:25643337	2.36012e-07	0.148688	EW72
rs317867599	1:25643405	2.26861e-07	0.148688	EW72
rs314397349	1:25644368	6.13988e-06	0.148688	EW56
rs314397349	1:25644368	1.40672e-07	0.148688	EW72
1:25644383	1:25644383	1.31192e-06	0.148688	EW72
1:25644570	1:25644570	8.61694e-08	0.148688	EW72
1:25644570	1:25644570	5.45788e-06	0.148688	EW80
rs312956368	1:25645045	2.59891e-06	0.148688	EW72
rs733877197	1:25647354	3.46575e-06	0.148688	EW72
1:25647356	1:25647356	5.26523e-07	0.148688	EW72
rs316812340	1:25648432	5.99097e-09	0.148688	EW72
rs734113153	1:25648436	4.61247e-06	0.148688	EW56
rs734113153	1:25648436	6.11652e-08	0.148688	EW72
rs313697847	1:25648867	2.35026e-07	0.148688	EW72
rs731324736	1:25649485	6.49088e-07	0.148688	EW72
1:25649851	1:25649851	8.03007e-07	0.148688	EW72
rs316441658	1:25650559	8.30152e-08	0.148688	EW72
rs735657041	1:25651173	1.63984e-06	0.148688	EW72
rs317242393	1:25651256	5.22353e-07	0.148688	EW72
1:25651466	1:25651466	6.89655e-07	0.148688	EW72
rs316340238	1:25651837	8.70877e-07	0.148688	EW72
1:25651890	1:25651890	2.09011e-07	0.148688	EW72
1:25652429	1:25652429	3.14772e-07	0.148688	EW72
1:25652546	1:25652546	2.72384e-07	0.148688	EW72
1:25652550	1:25652550	1.92709e-07	0.148688	EW72
rs735113656	1:25653768	2.172e-07	0.148688	EW72
rs732438450	1:25654605	9.86607e-07	0.148688	EW72
1:25655152	1:25655152	6.50961e-07	0.148688	EW72
rs313956049	1:25655173	1.1104e-06	0.148688	EW72
rs739394436	1:25655219	1.58206e-06	0.148688	EW72
rs737404583	1:25655805	7.51239e-07	0.148688	EW72
rs316136196	1:25658315	8.20903e-07	0.148688	EW72
rs314940761	1:25659240	4.59716e-07	0.148688	EW72
1:25660249	1:25660249	8.02298e-07	0.148688	EW72
1:25660308	1:25660308	1.27474e-06	0.148688	EW72
1:25660645	1:25660645	4.43471e-07	0.148688	EW72
1:25660682	1:25660682	2.5729e-07	0.148688	EW72
1:25660781	1:25660781	3.87137e-07	0.148688	EW72
1:25660976	1:25660976	1.21709e-07	0.148688	EW72
1:25661290	1:25661290	1.57469e-07	0.148688	EW72
1:25662039	1:25662039	1.10684e-07	0.148688	EW72
1:25662145	1:25662145	1.20896e-06	0.148688	EW72
1:25662569	1:25662569	1.00983e-05	0.148688	EW72
1:25662577	1:25662577	1.06315e-05	0.148688	EW72
1:25662609	1:25662609	1.1424e-06	0.148688	EW72
1:25664416	1:25664416	4.38158e-07	0.148688	EW72
1:25664564	1:25664564	4.97096e-07	0.14723	EW72
1:25664581	1:25664581	1.0078e-07	0.14723	EW72
1:25664593	1:25664593	3.46096e-07	0.14723	EW72
1:25664635	1:25664635	3.78939e-06	0.14723	EW56
1:25664635	1:25664635	6.31978e-08	0.14723	EW72
1:25671250	1:25671250	3.78939e-06	0.14723	EW56
1:25671250	1:25671250	6.31978e-08	0.14723	EW72
rs738717571	1:25671326	2.14722e-07	0.14723	EW72
rs15213929	1:25671458	2.14722e-07	0.14723	EW72
1:25671484	1:25671484	7.43258e-07	0.14723	EW72
1:25671572	1:25671572	4.51991e-07	0.14723	EW72
1:25671697	1:25671697	2.91455e-06	0.14723	EW56
1:25671697	1:25671697	1.50407e-08	0.14723	EW72
1:25672506	1:25672506	6.28647e-06	0.14723	EW56
1:25672506	1:25672506	7.41924e-08	0.14723	EW72
1:25672506	1:25672506	6.99127e-06	0.14723	EW80
rs314048242	1:25672516	6.28647e-06	0.14723	EW56
rs314048242	1:25672516	7.41924e-08	0.14723	EW72
rs314048242	1:25672516	6.99127e-06	0.14723	EW80
1:25672594	1:25672594	1.46197e-06	0.14723	EW56
1:25672594	1:25672594	2.35398e-08	0.14723	EW72
1:25672610	1:25672610	3.53617e-06	0.14723	EW56
1:25672610	1:25672610	3.82597e-07	0.14723	EW72
rs15213937	1:25672614	3.1958e-06	0.14723	EW56
rs15213937	1:25672614	2.38212e-07	0.14723	EW72
1:25672661	1:25672661	4.10424e-09	0.14723	EW72
1:25672661	1:25672661	2.93767e-06	0.14723	EW80
1:25672697	1:25672697	5.78776e-07	0.14723	EW72
1:25672716	1:25672716	1.43451e-06	0.14723	EW72
1:25672742	1:25672742	2.62631e-06	0.14723	EW72
1:25672824	1:25672824	5.24568e-07	0.14723	EW72
1:25672824	1:25672824	9.36267e-06	0.14723	EW80
1:25672843	1:25672843	1.436e-06	0.14723	EW72
1:25673903	1:25673903	1.53871e-06	0.14723	EW72
rs740753954	1:25673914	1.12919e-06	0.14723	EW56
rs740753954	1:25673914	9.78305e-09	0.14723	EW72
rs740753954	1:25673914	4.94871e-06	0.14723	EW80
rs734079774	1:25674145	1.77607e-07	0.14723	EW72
rs741089281	1:25674274	6.13021e-06	0.14723	EW72
1:25674407	1:25674407	1.03939e-05	0.14723	EW56
1:25674407	1:25674407	3.99573e-06	0.14723	EW72
1:25674708	1:25674708	1.05167e-06	0.14723	EW56
1:25674708	1:25674708	3.56227e-08	0.14723	EW72
1:25674759	1:25674759	1.13639e-05	0.14723	EW28
1:25674759	1:25674759	6.8146e-07	0.14723	EW56
1:25674759	1:25674759	3.95166e-09	0.14723	EW72
1:25674759	1:25674759	1.03873e-06	0.14723	EW80
rs318094997	1:25674784	4.80334e-08	0.14723	EW72
rs318094997	1:25674784	4.18685e-06	0.14723	EW80
rs735419925	1:25674901	6.16008e-07	0.14723	EW56
rs735419925	1:25674901	2.18291e-08	0.14723	EW72
rs794511734	1:25674987	2.68682e-08	0.14723	EW72
rs794511734	1:25674987	3.69626e-06	0.14723	EW80
1:25675303	1:25675303	3.19183e-06	0.14723	EW56
1:25675303	1:25675303	7.68028e-09	0.14723	EW72
1:25675303	1:25675303	3.89734e-06	0.14723	EW80
1:25675358	1:25675358	1.54524e-06	0.14723	EW56
1:25675358	1:25675358	8.62231e-09	0.14723	EW72
1:25675358	1:25675358	5.7276e-07	0.14723	EW80
rs733540055	1:25675393	1.77879e-07	0.14723	EW72
rs733540055	1:25675393	8.1575e-06	0.14723	EW80
1:25675395	1:25675395	6.20203e-06	0.14723	EW56
1:25675395	1:25675395	1.81447e-09	0.14723	EW72
rs741648923	1:25675405	1.04901e-07	0.14723	EW72
rs316743579	1:25675909	3.94166e-07	0.14723	EW56
rs316743579	1:25675909	2.64612e-08	0.14723	EW72
1:25675960	1:25675960	7.23511e-06	0.14723	EW56
1:25675960	1:25675960	4.30215e-07	0.14723	EW72
rs1059118559	1:25676010	7.70973e-08	0.14723	EW72
rs1060354711	1:25676078	3.67256e-08	0.14723	EW72
rs1060354711	1:25676078	3.02875e-06	0.14723	EW80
1:25676468	1:25676468	1.64438e-07	0.14723	EW72
1:25676468	1:25676468	5.46904e-06	0.14723	EW80
rs14801545	1:25676955	2.86148e-06	0.14723	EW72
rs316230619	1:25676974	2.44578e-06	0.14723	EW56
rs316230619	1:25676974	3.76258e-08	0.14723	EW72
rs731049027	1:25677044	6.95143e-06	0.14723	EW56
rs731049027	1:25677044	2.2115e-08	0.14723	EW72
rs731049027	1:25677044	1.51124e-06	0.14723	EW80
1:25677764	1:25677764	9.01593e-08	0.14723	EW72
1:25677886	1:25677886	1.25015e-06	0.14723	EW56
1:25677886	1:25677886	2.69883e-08	0.14723	EW72
1:25677886	1:25677886	5.02585e-06	0.14723	EW80
1:25678179	1:25678179	4.21927e-06	0.14723	EW72
1:25679681	1:25679681	7.6843e-06	0.14723	EW56
1:25679681	1:25679681	3.49958e-07	0.14723	EW72
1:25679681	1:25679681	9.51724e-06	0.14723	EW80
rs737503610	1:25679804	9.45996e-08	0.14723	EW72
rs14801549	1:25680045	2.85795e-06	0.14723	EW56
rs14801549	1:25680045	5.52196e-09	0.14723	EW72
rs14801549	1:25680045	5.41048e-06	0.14723	EW80
rs740517671	1:25680072	1.02227e-06	0.14723	EW28
rs740517671	1:25680072	5.85722e-08	0.14723	EW56
rs740517671	1:25680072	2.58563e-08	0.14723	EW72
rs740517671	1:25680072	3.34853e-06	0.14723	EW80
rs731849319	1:25680132	1.94323e-07	0.14723	EW72
rs315647219	1:25680615	4.20615e-07	0.14723	EW72
1:25680740	1:25680740	5.85993e-08	0.14723	EW72
1:25680863	1:25680863	7.05005e-06	0.14723	EW56
1:25680863	1:25680863	5.39544e-08	0.14723	EW72
1:25680863	1:25680863	1.11941e-05	0.14723	EW80
rs737869268	1:25681884	1.17904e-05	0.14723	EW72
1:25682003	1:25682003	1.26151e-06	0.14723	EW72
1:25682117	1:25682117	4.43433e-08	0.14723	EW72
1:25682191	1:25682191	5.43063e-06	0.14723	EW72
1:25682545	1:25682545	9.20732e-07	0.14723	EW56
1:25682545	1:25682545	1.54559e-07	0.14723	EW72
1:25682545	1:25682545	1.17069e-06	0.14723	EW80
rs15213957	1:25682812	7.35258e-07	0.14723	EW72
rs15213957	1:25682812	6.82529e-06	0.14723	EW80
rs731938799	1:25682932	3.69638e-06	0.14723	EW72
rs733398829	1:25683010	3.73569e-07	0.14723	EW56
rs733398829	1:25683010	5.2568e-07	0.14723	EW72
1:25683029	1:25683029	4.54377e-06	0.14723	EW72
rs14801552	1:25683131	9.21085e-07	0.14723	EW56
rs14801552	1:25683131	3.50217e-08	0.14723	EW72
rs14801552	1:25683131	2.04263e-06	0.14723	EW80
rs15213960	1:25683337	2.69011e-06	0.14723	EW72
1:25684358	1:25684358	7.96356e-06	0.14723	EW56
1:25684358	1:25684358	3.74956e-07	0.14723	EW72
1:25684358	1:25684358	8.21893e-06	0.14723	EW80
1:25684718	1:25684718	7.13951e-06	0.14723	EW56
1:25684718	1:25684718	8.12704e-07	0.14723	EW72
rs14801557	1:25685147	7.18334e-07	0.14723	EW56
rs14801557	1:25685147	1.02913e-07	0.14723	EW72
rs14801557	1:25685147	2.11062e-06	0.14723	EW80
1:25685329	1:25685329	1.5793e-06	0.14723	EW56
1:25685329	1:25685329	2.38825e-07	0.14723	EW72
rs731837217	1:25685879	1.87422e-06	0.14723	EW56
rs731837217	1:25685879	1.96847e-07	0.14723	EW72
rs314000913	1:25685910	3.73733e-06	0.14723	EW56
rs314000913	1:25685910	2.1596e-07	0.14723	EW72
rs314000913	1:25685910	8.13921e-06	0.14723	EW80
rs739462410	1:25685950	6.01677e-06	0.14723	EW56
rs739462410	1:25685950	8.00325e-07	0.14723	EW72
1:25685986	1:25685986	1.06227e-05	0.14723	EW56
1:25685986	1:25685986	3.31678e-07	0.14723	EW72
1:25685986	1:25685986	1.15823e-05	0.14723	EW80
rs733441080	1:25685990	8.52046e-06	0.14723	EW56
rs733441080	1:25685990	2.27278e-07	0.14723	EW72
rs736762107	1:25686007	4.62626e-06	0.14723	EW56
rs736762107	1:25686007	7.02092e-08	0.14723	EW72
rs736762107	1:25686007	3.10607e-06	0.14723	EW80
rs740151614	1:25686063	2.10429e-06	0.14723	EW56
rs740151614	1:25686063	3.49289e-08	0.14723	EW72
rs737506288	1:25686100	6.18392e-07	0.14723	EW56
rs737506288	1:25686100	7.83395e-09	0.14723	EW72
rs737506288	1:25686100	5.60198e-06	0.14723	EW80
1:25686271	1:25686271	7.12867e-07	0.14723	EW56
1:25686271	1:25686271	6.49788e-09	0.14723	EW72
1:25686271	1:25686271	2.65309e-06	0.14723	EW80
1:25686332	1:25686332	1.90725e-06	0.14723	EW56
1:25686332	1:25686332	4.60018e-09	0.14723	EW72
1:25686448	1:25686448	6.74069e-07	0.14723	EW56
1:25686448	1:25686448	3.95165e-09	0.14723	EW72
1:25686448	1:25686448	4.49449e-06	0.14723	EW80
1:25686963	1:25686963	1.05298e-06	0.145773	EW56
1:25686963	1:25686963	1.54823e-08	0.145773	EW72
1:25686963	1:25686963	6.29468e-06	0.145773	EW80
1:25686986	1:25686986	1.88948e-06	0.145773	EW56
1:25686986	1:25686986	2.04104e-08	0.145773	EW72
1:25686986	1:25686986	2.73566e-06	0.145773	EW80
rs741011168	1:25687316	1.12143e-06	0.145773	EW56
rs741011168	1:25687316	1.52765e-08	0.145773	EW72
rs741011168	1:25687316	2.12539e-06	0.145773	EW80
rs732667524	1:25687367	5.13201e-07	0.145773	EW56
rs732667524	1:25687367	1.30163e-08	0.145773	EW72
rs732667524	1:25687367	1.24722e-06	0.145773	EW80
1:25687443	1:25687443	1.25489e-06	0.145773	EW56
1:25687443	1:25687443	1.29387e-07	0.145773	EW72
rs739631047	1:25687662	1.25489e-06	0.145773	EW56
rs739631047	1:25687662	1.29387e-07	0.145773	EW72
1:25687663	1:25687663	5.20669e-07	0.145773	EW56
1:25687663	1:25687663	2.85831e-08	0.145773	EW72
1:25687684	1:25687684	4.34066e-07	0.145773	EW72
1:25687748	1:25687748	2.20223e-06	0.145773	EW72
rs314280256	1:25687923	8.46218e-06	0.145773	EW56
rs314280256	1:25687923	4.02143e-06	0.145773	EW72
1:25688033	1:25688033	1.17982e-05	0.145773	EW56
1:25688033	1:25688033	2.71115e-06	0.145773	EW72
rs15213977	1:25688172	9.04789e-06	0.145773	EW56
rs15213977	1:25688172	4.18238e-06	0.145773	EW72
1:25688183	1:25688183	4.48917e-06	0.145773	EW56
1:25688183	1:25688183	3.41959e-06	0.145773	EW72
rs312365227	1:25688343	6.81422e-06	0.145773	EW72
rs14801563	1:25688761	9.36169e-08	0.145773	EW56
rs14801563	1:25688761	1.07338e-08	0.145773	EW72
rs14801563	1:25688761	2.16876e-07	0.145773	EW80
rs1058525205	1:25689025	8.38461e-08	0.145773	EW72
rs313886600	1:25689133	2.26045e-06	0.145773	EW72
rs314380491	1:25689480	8.9891e-06	0.145773	EW80
rs317250228	1:25689571	4.12902e-06	0.145773	EW72
rs740416759	1:25689988	1.57463e-06	0.145773	EW72
rs316037959	1:25690191	1.03382e-05	0.145773	EW56
rs316037959	1:25690191	7.84708e-07	0.145773	EW72
rs316037959	1:25690191	8.92525e-06	0.145773	EW80
1:25690557	1:25690557	6.77023e-06	0.145773	EW80
rs317999863	1:25690591	4.6441e-06	0.145773	EW56
rs317999863	1:25690591	2.07831e-06	0.145773	EW72
rs313983870	1:25690717	3.84168e-06	0.145773	EW56
rs313983870	1:25690717	1.49879e-06	0.145773	EW72
rs313983870	1:25690717	4.81403e-06	0.145773	EW80
rs313763604	1:25690803	7.77106e-06	0.145773	EW56
rs312790577	1:25690852	6.03621e-06	0.145773	EW56
rs312790577	1:25690852	1.65343e-06	0.145773	EW72
rs312790577	1:25690852	2.02774e-06	0.145773	EW80
rs313783900	1:25691023	2.63807e-06	0.14723	EW56
rs313783900	1:25691023	1.53429e-07	0.14723	EW72
rs313783900	1:25691023	4.87737e-07	0.14723	EW80
rs313312135	1:25691026	1.52214e-07	0.14723	EW56
rs313312135	1:25691026	1.10047e-08	0.14723	EW72
rs313312135	1:25691026	1.21538e-06	0.14723	EW80
rs316091544	1:25691126	1.08622e-07	0.14723	EW56
rs316091544	1:25691126	1.16256e-09	0.14723	EW72
rs316091544	1:25691126	3.99283e-07	0.14723	EW80
1:25691213	1:25691213	3.94925e-07	0.14723	EW56
1:25691213	1:25691213	2.92088e-08	0.14723	EW72
1:25691213	1:25691213	2.71069e-06	0.14723	EW80
rs317016812	1:25691475	1.02112e-05	0.14723	EW56
rs317016812	1:25691475	7.18695e-07	0.14723	EW72
rs317016812	1:25691475	4.86558e-06	0.14723	EW80
rs732818504	1:25693185	2.6469e-06	0.14723	EW72
rs732818504	1:25693185	4.88955e-06	0.14723	EW80
1:25693751	1:25693751	2.62033e-06	0.14723	EW72
1:25693751	1:25693751	1.939e-06	0.14723	EW80
1:25693941	1:25693941	6.9265e-06	0.14723	EW56
1:25693941	1:25693941	3.38792e-07	0.14723	EW72
1:25693941	1:25693941	8.2258e-07	0.14723	EW80
rs313198007	1:25693980	7.31239e-06	0.14723	EW56
rs313198007	1:25693980	1.26216e-07	0.14723	EW72
rs313198007	1:25693980	4.90165e-06	0.14723	EW80
1:25694849	1:25694849	2.77391e-07	0.14723	EW56
1:25694849	1:25694849	1.80639e-08	0.14723	EW72
1:25694849	1:25694849	4.54215e-07	0.14723	EW80
rs737955724	1:25695353	3.78073e-06	0.14723	EW72
rs1058724353	1:25695561	1.14437e-06	0.148688	EW56
rs1058724353	1:25695561	1.78416e-06	0.148688	EW72
rs1058724353	1:25695561	9.50696e-07	0.148688	EW80
rs318203223	1:25701379	1.17025e-05	0.150146	EW36
rs318203223	1:25701379	9.80799e-06	0.150146	EW72
rs318203223	1:25701379	3.191e-06	0.150146	EW80
1:25701392	1:25701392	5.48189e-07	0.150146	EW72
1:25701392	1:25701392	4.49156e-06	0.150146	EW80
rs1060441380	1:25701492	8.29626e-06	0.150146	EW56
rs1060441380	1:25701492	5.25782e-07	0.150146	EW72
rs1060441380	1:25701492	2.9145e-06	0.150146	EW80
rs1057686252	1:25701497	1.79692e-06	0.150146	EW72
1:25702630	1:25702630	7.6277e-06	0.150146	EW56
1:25702630	1:25702630	1.9175e-08	0.150146	EW72
rs317943451	1:25702760	6.07257e-06	0.150146	EW56
rs317943451	1:25702760	6.18075e-08	0.150146	EW72
rs317943451	1:25702760	7.67401e-06	0.150146	EW80
1:25703505	1:25703505	4.94995e-07	0.150146	EW72
1:25703505	1:25703505	8.01319e-06	0.150146	EW80
rs14801570	1:25703602	1.15704e-05	0.150146	EW80
1:25703697	1:25703697	9.18714e-06	0.150146	EW80
1:25703757	1:25703757	2.92644e-06	0.150146	EW36
1:25703757	1:25703757	3.37163e-06	0.150146	EW56
1:25703757	1:25703757	9.31202e-09	0.150146	EW72
1:25703757	1:25703757	7.25764e-07	0.150146	EW80
rs731532796	1:25703829	1.81768e-06	0.150146	EW36
rs731532796	1:25703829	1.83061e-07	0.150146	EW56
rs731532796	1:25703829	1.42124e-09	0.150146	EW72
rs731532796	1:25703829	3.57476e-07	0.150146	EW80
rs313078949	1:25704209	3.66446e-06	0.150146	EW36
rs313078949	1:25704209	5.47931e-06	0.150146	EW56
rs313078949	1:25704209	1.27576e-06	0.150146	EW72
rs313078949	1:25704209	3.11998e-06	0.150146	EW80
1:25704319	1:25704319	4.79737e-07	0.150146	EW72
1:25704319	1:25704319	1.1498e-05	0.150146	EW80
rs314494881	1:25704537	3.89529e-06	0.150146	EW56
rs314494881	1:25704537	6.17321e-08	0.150146	EW72
rs315354716	1:25704613	2.43227e-08	0.150146	EW72
rs732719733	1:25704716	5.59604e-07	0.150146	EW72
rs732719733	1:25704716	5.73923e-06	0.150146	EW80
rs737639523	1:25704765	3.49783e-08	0.150146	EW72
rs737639523	1:25704765	2.12312e-06	0.150146	EW80
rs315466417	1:25704787	1.52293e-06	0.150146	EW36
rs315466417	1:25704787	1.03886e-06	0.150146	EW56
rs315466417	1:25704787	2.42871e-10	0.150146	EW72
rs315466417	1:25704787	2.10235e-06	0.150146	EW80
rs741667127	1:25705098	7.00943e-06	0.150146	EW36
rs741667127	1:25705098	8.12918e-07	0.150146	EW56
rs741667127	1:25705098	1.15375e-08	0.150146	EW72
rs741667127	1:25705098	2.65585e-06	0.150146	EW80
rs733643723	1:25705099	2.78073e-06	0.150146	EW36
rs733643723	1:25705099	4.29916e-07	0.150146	EW56
rs733643723	1:25705099	5.8971e-09	0.150146	EW72
rs733643723	1:25705099	1.08451e-06	0.150146	EW80
rs738444960	1:25705120	8.80022e-07	0.150146	EW72
rs731038604	1:25705159	6.83378e-07	0.150146	EW72
rs733954920	1:25705185	7.92139e-09	0.150146	EW72
1:25705367	1:25705367	1.09144e-05	0.150146	EW56
1:25705367	1:25705367	2.76874e-08	0.150146	EW72
1:25705467	1:25705467	7.24529e-08	0.150146	EW72
1:25705516	1:25705516	1.08817e-05	0.150146	EW56
1:25705516	1:25705516	6.13933e-08	0.150146	EW72
1:25705561	1:25705561	3.35071e-06	0.150146	EW56
1:25705561	1:25705561	3.1719e-08	0.150146	EW72
1:25705613	1:25705613	6.52117e-06	0.150146	EW56
1:25705613	1:25705613	1.45456e-08	0.150146	EW72
1:25705613	1:25705613	1.75987e-06	0.150146	EW80
1:25705664	1:25705664	5.19568e-06	0.150146	EW36
1:25705664	1:25705664	3.62783e-06	0.150146	EW56
1:25705664	1:25705664	3.77502e-10	0.150146	EW72
1:25705664	1:25705664	9.61165e-08	0.150146	EW80
rs739880606	1:25705753	1.07217e-05	0.150146	EW56
rs739880606	1:25705753	8.06776e-09	0.150146	EW72
rs739880606	1:25705753	2.2317e-06	0.150146	EW80
1:25705821	1:25705821	2.98279e-08	0.150146	EW72
1:25705821	1:25705821	5.88972e-06	0.150146	EW80
1:25705971	1:25705971	7.4447e-07	0.150146	EW72
rs315479217	1:25706371	3.74256e-06	0.150146	EW56
rs315479217	1:25706371	1.12971e-07	0.150146	EW72
rs315272399	1:25706566	1.28857e-06	0.151603	EW56
rs315272399	1:25706566	3.79379e-08	0.151603	EW72
rs315272399	1:25706566	3.22957e-06	0.151603	EW80
1:25706594	1:25706594	3.2615e-06	0.151603	EW56
1:25706594	1:25706594	1.48576e-08	0.151603	EW72
1:25706594	1:25706594	5.43603e-06	0.151603	EW80
rs736758975	1:25706651	1.82798e-07	0.151603	EW72
rs317908333	1:25707260	1.62383e-06	0.151603	EW72
1:25707561	1:25707561	5.46408e-06	0.151603	EW56
1:25707561	1:25707561	1.21035e-07	0.151603	EW72
1:25707561	1:25707561	1.0494e-05	0.151603	EW80
1:25707576	1:25707576	5.86945e-07	0.151603	EW72
rs317653547	1:25707620	7.28469e-07	0.151603	EW72
rs313805605	1:25707646	3.71324e-07	0.151603	EW72
rs312814700	1:25707756	1.14529e-07	0.151603	EW72
rs312814700	1:25707756	1.56257e-07	0.151603	EW80
1:25707792	1:25707792	7.67557e-06	0.151603	EW36
1:25707792	1:25707792	1.76832e-06	0.151603	EW56
1:25707792	1:25707792	1.20629e-07	0.151603	EW72
1:25707877	1:25707877	2.46375e-06	0.151603	EW72
1:25707896	1:25707896	1.12354e-06	0.151603	EW72
1:25707907	1:25707907	4.25551e-06	0.151603	EW56
1:25707907	1:25707907	2.52525e-07	0.151603	EW72
1:25707907	1:25707907	1.0259e-05	0.151603	EW80
1:25707939	1:25707939	2.84292e-06	0.151603	EW56
1:25707939	1:25707939	1.54643e-08	0.151603	EW72
1:25707939	1:25707939	5.93884e-06	0.151603	EW80
rs312919229	1:25707959	2.00618e-06	0.151603	EW72
rs312927945	1:25707968	5.05415e-06	0.151603	EW72
rs733580035	1:25708127	2.94549e-07	0.151603	EW72
rs733580035	1:25708127	3.3601e-06	0.151603	EW80
rs314698477	1:25708176	7.67588e-06	0.151603	EW56
rs314698477	1:25708176	2.83448e-08	0.151603	EW72
rs314698477	1:25708176	3.54392e-06	0.151603	EW80
rs313642298	1:25708199	1.14334e-05	0.151603	EW56
rs313642298	1:25708199	5.46844e-08	0.151603	EW72
rs313642298	1:25708199	4.14441e-06	0.151603	EW80
rs732349777	1:25708223	1.03231e-05	0.151603	EW36
rs732349777	1:25708223	6.24149e-06	0.151603	EW56
rs732349777	1:25708223	7.75472e-09	0.151603	EW72
rs732349777	1:25708223	7.19532e-07	0.151603	EW80
rs737167094	1:25708279	5.93493e-06	0.151603	EW36
rs737167094	1:25708279	4.16143e-06	0.151603	EW56
rs737167094	1:25708279	1.31588e-07	0.151603	EW72
1:25708311	1:25708311	3.152e-06	0.151603	EW36
1:25708311	1:25708311	2.22375e-06	0.151603	EW56
1:25708311	1:25708311	2.411e-07	0.151603	EW72
rs316356103	1:25708450	1.22789e-06	0.151603	EW56
rs316356103	1:25708450	2.55731e-08	0.151603	EW72
rs316356103	1:25708450	1.00188e-06	0.151603	EW80
rs315260914	1:25708470	7.37526e-07	0.151603	EW56
rs315260914	1:25708470	5.75166e-08	0.151603	EW72
rs315260914	1:25708470	9.78218e-06	0.151603	EW80
1:25708569	1:25708569	1.55803e-06	0.151603	EW56
1:25708569	1:25708569	7.09171e-08	0.151603	EW72
1:25708569	1:25708569	4.41151e-06	0.151603	EW80
1:25708571	1:25708571	4.56523e-09	0.151603	EW72
1:25708571	1:25708571	7.6921e-07	0.151603	EW80
rs1059309274	1:25709836	7.66155e-08	0.151603	EW72
1:25709862	1:25709862	2.87541e-08	0.151603	EW72
1:25709862	1:25709862	1.40672e-06	0.151603	EW80
1:25710503	1:25710503	4.19419e-06	0.151603	EW56
1:25710503	1:25710503	2.05246e-09	0.151603	EW72
1:25710503	1:25710503	6.80321e-07	0.151603	EW80
1:25710980	1:25710980	5.38243e-06	0.151603	EW56
1:25710980	1:25710980	7.17639e-09	0.151603	EW72
1:25711115	1:25711115	2.16953e-09	0.151603	EW72
1:25711115	1:25711115	6.54185e-06	0.151603	EW80
1:25711394	1:25711394	3.99299e-06	0.151603	EW56
1:25711394	1:25711394	1.27484e-08	0.151603	EW72
1:25711817	1:25711817	1.08817e-05	0.151603	EW56
1:25711817	1:25711817	1.50423e-07	0.151603	EW72
1:25712860	1:25712860	7.32761e-07	0.151603	EW72
1:25712970	1:25712970	7.32761e-07	0.151603	EW72
rs736278069	1:25713159	4.2025e-07	0.151603	EW72
1:25713418	1:25713418	9.58779e-08	0.150146	EW72
1:25713418	1:25713418	4.23759e-06	0.150146	EW80
1:25714403	1:25714403	3.6034e-06	0.150146	EW36
1:25714403	1:25714403	5.38317e-07	0.150146	EW56
1:25714403	1:25714403	2.45031e-08	0.150146	EW72
1:25714403	1:25714403	7.74884e-07	0.150146	EW80
rs15214001	1:25715086	4.47201e-06	0.148688	EW56
rs15214001	1:25715086	9.38813e-08	0.148688	EW72
rs15214001	1:25715086	1.17055e-06	0.148688	EW80
1:25716055	1:25716055	8.81931e-06	0.148688	EW56
1:25716055	1:25716055	4.8203e-08	0.148688	EW72
1:25716055	1:25716055	2.63851e-06	0.148688	EW80
1:25716100	1:25716100	1.75246e-06	0.148688	EW72
rs736775192	1:25716179	1.7916e-06	0.148688	EW72
rs741496681	1:25716180	4.91047e-07	0.148688	EW72
1:25716301	1:25716301	5.75247e-06	0.148688	EW56
1:25716301	1:25716301	2.59167e-06	0.148688	EW72
rs738409223	1:25716999	9.67076e-07	0.148688	EW56
rs738409223	1:25716999	6.19623e-09	0.148688	EW72
rs738409223	1:25716999	1.28578e-06	0.148688	EW80
1:25717228	1:25717228	6.58434e-08	0.148688	EW72
rs313561010	1:25717233	3.97633e-06	0.148688	EW56
rs313561010	1:25717233	6.83712e-08	0.148688	EW72
rs313561010	1:25717233	4.52969e-06	0.148688	EW80
1:25717396	1:25717396	1.11281e-06	0.148688	EW56
1:25717396	1:25717396	2.51557e-07	0.148688	EW72
1:25717396	1:25717396	1.97174e-06	0.148688	EW80
1:25717409	1:25717409	3.6005e-07	0.148688	EW56
1:25717409	1:25717409	2.63161e-08	0.148688	EW72
1:25717409	1:25717409	2.17718e-06	0.148688	EW80
1:25717512	1:25717512	2.35789e-06	0.148688	EW56
1:25717512	1:25717512	2.11678e-07	0.148688	EW72
rs736949251	1:25717943	1.14132e-05	0.148688	EW56
rs736949251	1:25717943	1.35974e-06	0.148688	EW72
1:25717957	1:25717957	1.14132e-05	0.148688	EW56
1:25717957	1:25717957	1.35974e-06	0.148688	EW72
1:25718817	1:25718817	7.32729e-06	0.148688	EW56
1:25718817	1:25718817	2.00514e-07	0.148688	EW72
1:25718941	1:25718941	7.04205e-06	0.148688	EW72
1:25718971	1:25718971	4.7499e-06	0.148688	EW72
1:25718971	1:25718971	1.14512e-05	0.148688	SINS56
1:25719065	1:25719065	1.02678e-06	0.148688	EW72
1:25719070	1:25719070	2.40044e-06	0.148688	EW72
rs794431396	1:25719136	1.68251e-06	0.148688	EW72
1:25719590	1:25719590	2.46586e-07	0.148688	EW72
1:25721442	1:25721442	8.07966e-07	0.14723	EW72
1:25721594	1:25721594	1.08827e-06	0.14723	EW56
1:25721594	1:25721594	2.6207e-07	0.14723	EW72
rs15214015	1:25722603	9.40662e-06	0.14723	EW36
rs15214015	1:25722603	4.11987e-07	0.14723	EW72
rs15214017	1:25722634	4.05277e-06	0.14723	EW36
rs15214017	1:25722634	1.12174e-05	0.14723	EW56
rs15214017	1:25722634	4.2781e-08	0.14723	EW72
rs317383312	1:25722811	4.67973e-08	0.14723	EW72
rs314750654	1:25723111	5.40761e-06	0.145773	EW56
rs314750654	1:25723111	1.24274e-06	0.145773	EW72
rs314750654	1:25723111	3.84367e-06	0.145773	EW80
1:25723689	1:25723689	8.46388e-06	0.145773	EW72
1:25723689	1:25723689	7.31803e-06	0.145773	EW80
rs737267797	1:25725001	1.15115e-05	0.145773	ESCB80
rs740788537	1:25725124	1.0172e-06	0.145773	EW56
rs740788537	1:25725124	1.62401e-08	0.145773	EW72
rs740788537	1:25725124	3.72643e-07	0.145773	EW80
rs731278216	1:25725368	5.97094e-06	0.145773	EW72
1:25725617	1:25725617	3.56963e-06	0.145773	EW36
1:25725617	1:25725617	4.12549e-07	0.145773	EW72
rs317460401	1:25725728	1.13133e-05	0.145773	EW36
rs317460401	1:25725728	7.63697e-08	0.145773	EW72
1:25728297	1:25728297	5.84036e-06	0.145773	EW72
1:25728311	1:25728311	4.59956e-06	0.145773	EW56
1:25728311	1:25728311	1.22665e-07	0.145773	EW72
1:25728311	1:25728311	3.32844e-06	0.145773	EW80
1:25728323	1:25728323	9.16262e-08	0.145773	EW72
1:25728323	1:25728323	6.79283e-07	0.145773	EW80
1:25728408	1:25728408	9.80922e-06	0.145773	EW36
1:25728408	1:25728408	1.56145e-06	0.145773	EW56
1:25728408	1:25728408	7.15441e-08	0.145773	EW72
1:25728408	1:25728408	2.60937e-06	0.145773	EW80
1:25728416	1:25728416	1.22337e-06	0.145773	EW72
1:25728416	1:25728416	9.31889e-06	0.145773	EW80
1:25728619	1:25728619	1.23381e-06	0.145773	EW36
1:25728619	1:25728619	1.31805e-07	0.145773	EW56
1:25728619	1:25728619	2.18331e-08	0.145773	EW72
1:25728619	1:25728619	4.52919e-07	0.145773	EW80
rs735604032	1:25728750	1.18047e-06	0.145773	EW36
rs735604032	1:25728750	7.02643e-08	0.145773	EW56
rs735604032	1:25728750	4.02145e-09	0.145773	EW72
rs735604032	1:25728750	2.96924e-07	0.145773	EW80
1:25729151	1:25729151	4.948e-06	0.145773	EW36
1:25729151	1:25729151	7.20955e-07	0.145773	EW56
1:25729151	1:25729151	1.06821e-07	0.145773	EW72
1:25729151	1:25729151	6.49948e-06	0.145773	EW80
1:25729277	1:25729277	2.4258e-06	0.145773	EW36
1:25729277	1:25729277	3.44969e-06	0.145773	EW56
1:25729277	1:25729277	1.20902e-07	0.145773	EW72
1:25729277	1:25729277	2.08952e-06	0.145773	EW80
1:25729347	1:25729347	9.43408e-07	0.145773	EW36
1:25729347	1:25729347	2.07247e-06	0.145773	EW56
1:25729347	1:25729347	2.03445e-07	0.145773	EW72
1:25729347	1:25729347	2.93606e-06	0.145773	EW80
1:25729376	1:25729376	2.59474e-06	0.145773	EW36
1:25729376	1:25729376	3.30731e-06	0.145773	EW56
1:25729376	1:25729376	9.93178e-07	0.145773	EW72
1:25729398	1:25729398	3.30349e-06	0.145773	EW36
1:25729398	1:25729398	2.43606e-06	0.145773	EW56
1:25729398	1:25729398	6.96581e-07	0.145773	EW72
1:25729658	1:25729658	8.23889e-06	0.145773	EW56
1:25729669	1:25729669	2.48263e-06	0.145773	EW56
1:25729669	1:25729669	7.74865e-06	0.145773	EW72
1:25730436	1:25730436	1.08417e-05	0.145773	EW72
rs313393164	1:25730540	5.77341e-06	0.145773	EW56
rs313393164	1:25730540	1.02191e-06	0.145773	EW72
rs731717656	1:25730604	1.52378e-06	0.145773	EW56
rs731717656	1:25730604	1.26344e-07	0.145773	EW72
rs731717656	1:25730604	1.26609e-06	0.145773	EW80
1:25730709	1:25730709	1.54473e-06	0.145773	EW56
1:25730709	1:25730709	3.52164e-08	0.145773	EW72
1:25730709	1:25730709	1.08496e-06	0.145773	EW80
rs312343950	1:25730950	4.72753e-07	0.145773	EW56
rs312343950	1:25730950	1.21846e-07	0.145773	EW72
rs312343950	1:25730950	9.51277e-06	0.145773	EW80
rs314451647	1:25730966	1.731e-06	0.145773	EW56
rs314451647	1:25730966	1.83478e-07	0.145773	EW72
rs314451647	1:25730966	4.44348e-06	0.145773	EW80
rs313367171	1:25731144	7.26562e-06	0.145773	EW56
rs313367171	1:25731144	2.29347e-07	0.145773	EW72
rs734206878	1:25731169	1.93058e-07	0.145773	EW72
rs737584881	1:25731189	4.28798e-07	0.145773	EW72
1:25731411	1:25731411	9.79177e-06	0.145773	EW56
1:25731411	1:25731411	8.93354e-07	0.145773	EW72
1:25731411	1:25731411	7.08961e-06	0.145773	EW80
rs739280474	1:25731835	9.82385e-07	0.145773	EW56
rs739280474	1:25731835	3.65983e-08	0.145773	EW72
rs739280474	1:25731835	4.50832e-07	0.145773	EW80
rs318042218	1:25732086	7.79069e-07	0.145773	EW56
rs318042218	1:25732086	4.19163e-08	0.145773	EW72
rs318042218	1:25732086	5.82429e-07	0.145773	EW80
rs316886616	1:25732699	5.88261e-06	0.145773	EW72
rs318181156	1:25732771	1.0077e-06	0.145773	EW72
1:25733149	1:25733149	5.9347e-07	0.144315	EW36
1:25733149	1:25733149	3.72224e-07	0.144315	EW56
1:25733149	1:25733149	1.06365e-07	0.144315	EW72
1:25733149	1:25733149	3.01314e-06	0.144315	EW80
rs316375489	1:25734143	7.54778e-07	0.144315	EW36
rs316375489	1:25734143	1.14315e-07	0.144315	EW56
1:25734595	1:25734595	2.20143e-06	0.144315	EW36
1:25734595	1:25734595	2.88259e-06	0.144315	EW56
1:25734595	1:25734595	8.39092e-06	0.144315	EW80
rs317668888	1:25735341	4.37226e-06	0.144315	EW56
rs317668888	1:25735341	7.46983e-07	0.144315	EW72
rs317668888	1:25735341	6.15511e-06	0.144315	EW80
1:25735559	1:25735559	3.74803e-06	0.144315	EW72
1:25735559	1:25735559	4.67489e-06	0.144315	EW80
1:25735745	1:25735745	7.71501e-06	0.144315	EW56
1:25735745	1:25735745	7.06051e-08	0.144315	EW72
1:25735745	1:25735745	3.6754e-06	0.144315	EW80
rs741288801	1:25735796	1.15431e-05	0.144315	EW72
1:25735848	1:25735848	5.53568e-07	0.144315	EW56
1:25735848	1:25735848	3.86035e-08	0.144315	EW72
1:25735848	1:25735848	3.6167e-07	0.144315	EW80
rs317449060	1:25735944	1.99469e-06	0.142857	EW56
rs317449060	1:25735944	7.84724e-06	0.142857	EW72
1:25736243	1:25736243	1.984e-06	0.142857	EW56
1:25736243	1:25736243	2.04519e-07	0.142857	EW72
1:25736243	1:25736243	1.06714e-05	0.142857	EW80
1:25736285	1:25736285	1.984e-06	0.142857	EW56
1:25736285	1:25736285	2.04519e-07	0.142857	EW72
1:25736285	1:25736285	1.06714e-05	0.142857	EW80
1:25736360	1:25736360	2.22183e-07	0.142857	EW72
1:25736360	1:25736360	4.41968e-06	0.142857	EW80
1:25736475	1:25736475	4.4258e-06	0.142857	EW72
1:25736549	1:25736549	5.65169e-06	0.142857	EW56
1:25736549	1:25736549	6.6529e-08	0.142857	EW72
1:25736654	1:25736654	9.14204e-07	0.142857	EW36
1:25736654	1:25736654	1.99661e-06	0.142857	EW56
1:25736654	1:25736654	7.69486e-10	0.142857	EW72
1:25736654	1:25736654	4.7397e-07	0.142857	EW80
1:25736662	1:25736662	6.89382e-06	0.141399	EW36
1:25736662	1:25736662	1.75185e-06	0.141399	EW56
1:25736662	1:25736662	4.96103e-09	0.141399	EW72
1:25736662	1:25736662	9.19858e-07	0.141399	EW80
1:25736682	1:25736682	1.05461e-05	0.141399	EW56
1:25736682	1:25736682	6.04295e-08	0.141399	EW72
1:25736682	1:25736682	2.78742e-06	0.141399	EW80
1:25736688	1:25736688	6.40477e-08	0.141399	EW72
1:25736688	1:25736688	2.49067e-06	0.141399	EW80
1:25737043	1:25737043	8.86689e-07	0.141399	EW56
1:25737043	1:25737043	1.49472e-07	0.141399	EW72
1:25737043	1:25737043	1.55355e-06	0.141399	EW80
1:25737052	1:25737052	1.46806e-06	0.141399	EW56
1:25737052	1:25737052	1.36534e-07	0.141399	EW72
1:25737052	1:25737052	1.33102e-06	0.141399	EW80
rs316840716	1:25737546	9.68289e-07	0.141399	EW72
1:25737593	1:25737593	3.97476e-06	0.141399	EW36
1:25737593	1:25737593	1.801e-06	0.141399	EW56
1:25737593	1:25737593	1.6828e-07	0.141399	EW72
1:25737593	1:25737593	1.04197e-06	0.141399	EW80
1:25738256	1:25738256	1.49383e-06	0.141399	EW36
1:25738256	1:25738256	6.00934e-07	0.141399	EW56
1:25738256	1:25738256	7.05227e-09	0.141399	EW72
1:25738256	1:25738256	4.62987e-07	0.141399	EW80
rs735650180	1:25738469	1.27861e-06	0.139942	EW56
rs735650180	1:25738469	2.25308e-08	0.139942	EW72
rs735650180	1:25738469	1.93391e-06	0.139942	EW80
rs737054402	1:25738651	7.23655e-06	0.139942	EW36
rs737054402	1:25738651	6.0475e-06	0.139942	EW56
rs737054402	1:25738651	5.47056e-08	0.139942	EW72
rs737054402	1:25738651	9.47235e-06	0.139942	EW80
rs739248287	1:25738652	1.70312e-06	0.139942	EW56
rs739248287	1:25738652	2.58499e-09	0.139942	EW72
rs739248287	1:25738652	1.33644e-06	0.139942	EW80
rs312743518	1:25738733	1.22448e-06	0.139942	EW56
rs312743518	1:25738733	7.8631e-08	0.139942	EW72
rs312743518	1:25738733	9.30038e-07	0.139942	EW80
rs313890639	1:25738779	5.94358e-06	0.139942	EW56
rs313890639	1:25738779	7.69793e-09	0.139942	EW72
rs313890639	1:25738779	4.40774e-06	0.139942	EW80
rs737355830	1:25738858	3.90719e-08	0.139942	EW72
rs737355830	1:25738858	1.00243e-06	0.139942	EW80
rs317567253	1:25739221	6.41285e-08	0.139942	EW72
rs317567253	1:25739221	1.98553e-06	0.139942	EW80
1:25739355	1:25739355	2.29121e-06	0.139942	EW56
1:25739355	1:25739355	2.63638e-08	0.139942	EW72
1:25739355	1:25739355	4.10182e-06	0.139942	EW80
1:25739807	1:25739807	8.72618e-06	0.139942	EW56
1:25739807	1:25739807	1.20577e-07	0.139942	EW72
1:25739807	1:25739807	1.42536e-06	0.139942	EW80
rs735500329	1:25740010	4.3757e-06	0.139942	EW56
rs735500329	1:25740010	3.53581e-08	0.139942	EW72
rs735500329	1:25740010	9.83763e-06	0.139942	EW80
rs312586761	1:25740297	1.03725e-06	0.139942	EW72
rs313783146	1:25740933	6.64265e-06	0.139942	EW36
rs313783146	1:25740933	2.12205e-07	0.139942	EW56
rs313783146	1:25740933	5.25355e-08	0.139942	EW72
rs313783146	1:25740933	4.4114e-07	0.139942	EW80
rs313912256	1:25740982	1.09573e-05	0.139942	EW36
rs313912256	1:25740982	6.11805e-07	0.139942	EW56
rs313912256	1:25740982	1.88125e-08	0.139942	EW72
rs313912256	1:25740982	6.71279e-07	0.139942	EW80
1:25741315	1:25741315	8.34272e-06	0.139942	EW72
rs734640342	1:25742400	2.05557e-07	0.139942	EW72
1:25742899	1:25742899	9.97941e-06	0.139942	EW56
1:25742899	1:25742899	2.77053e-06	0.139942	EW72
1:25743222	1:25743222	3.21754e-06	0.139942	EW56
1:25743222	1:25743222	9.30006e-08	0.139942	EW72
1:25743222	1:25743222	8.78132e-06	0.139942	EW80
rs736310927	1:25743795	1.08851e-06	0.139942	EW56
rs736310927	1:25743795	5.73422e-10	0.139942	EW72
rs736310927	1:25743795	4.32914e-07	0.139942	EW80
rs731603303	1:25743978	6.07523e-06	0.139942	EW56
rs731603303	1:25743978	2.69896e-09	0.139942	EW72
rs731603303	1:25743978	6.39056e-06	0.139942	EW80
rs734989221	1:25744117	1.5386e-06	0.139942	EW72
rs739933282	1:25744168	1.06571e-06	0.139942	EW72
rs739933282	1:25744168	7.125e-06	0.139942	EW80
rs732376658	1:25744755	7.82687e-06	0.139942	EW56
rs732376658	1:25744755	5.44579e-07	0.139942	EW72
rs15214044	1:25745692	9.02489e-08	0.139942	EW72
rs736618729	1:25746216	8.87575e-06	0.139942	EW56
rs736618729	1:25746216	1.81839e-07	0.139942	EW72
rs736618729	1:25746216	5.59181e-06	0.139942	EW80
rs733363669	1:25746687	5.11892e-06	0.139942	EW56
rs733363669	1:25746687	1.64486e-07	0.139942	EW72
1:25746872	1:25746872	9.22842e-06	0.139942	EW56
1:25746872	1:25746872	9.46199e-08	0.139942	EW72
1:25746885	1:25746885	5.18402e-06	0.139942	EW56
1:25746885	1:25746885	1.85971e-07	0.139942	EW72
1:25746885	1:25746885	2.71514e-06	0.139942	EW80
1:25747044	1:25747044	6.33116e-06	0.139942	EW56
1:25747044	1:25747044	1.18352e-07	0.139942	EW72
1:25747044	1:25747044	5.73329e-06	0.139942	EW80
1:25748182	1:25748182	4.65089e-07	0.139942	EW72
1:25748399	1:25748399	2.70076e-07	0.139942	EW72
1:25748697	1:25748697	8.10245e-07	0.139942	EW72
1:25748697	1:25748697	1.145e-05	0.139942	EW80
1:25748769	1:25748769	2.11913e-06	0.139942	EW36
1:25748769	1:25748769	2.77951e-06	0.139942	EW56
1:25748769	1:25748769	4.10099e-08	0.139942	EW72
1:25748769	1:25748769	4.03127e-06	0.139942	EW80
1:25748823	1:25748823	3.59319e-07	0.139942	EW72
1:25748823	1:25748823	3.13025e-06	0.139942	EW80
1:25748847	1:25748847	1.05851e-05	0.139942	EW36
1:25748847	1:25748847	1.82639e-07	0.139942	EW72
1:25748847	1:25748847	2.59439e-06	0.139942	EW80
1:25748925	1:25748925	6.14105e-06	0.139942	EW56
1:25748925	1:25748925	2.08346e-07	0.139942	EW72
1:25748925	1:25748925	3.2646e-06	0.139942	EW80
1:25751130	1:25751130	1.54411e-07	0.139942	EW72
1:25751853	1:25751853	4.39122e-06	0.139942	EW72
1:25752248	1:25752248	2.25096e-06	0.139942	EW72
1:25752367	1:25752367	5.10792e-06	0.139942	EW56
1:25752367	1:25752367	5.13684e-06	0.139942	EW72
rs316997145	1:25756809	5.30336e-08	0.141399	EW72
rs316997145	1:25756809	3.26635e-06	0.141399	EW80
rs313908110	1:25757115	6.25937e-07	0.141399	EW72
rs313908110	1:25757115	1.03096e-05	0.141399	EW80
1:25757221	1:25757221	1.03564e-05	0.141399	EW56
1:25757221	1:25757221	1.70479e-07	0.141399	EW72
1:25757221	1:25757221	4.74941e-06	0.141399	EW80
1:25757230	1:25757230	6.82963e-06	0.141399	EW36
1:25757230	1:25757230	1.99573e-06	0.141399	EW72
1:25757230	1:25757230	2.80045e-06	0.141399	EW80
1:25757493	1:25757493	1.61194e-06	0.141399	EW72
rs313900983	1:25757528	2.21512e-06	0.141399	EW72
1:25757587	1:25757587	5.38139e-06	0.141399	EW72
rs314753053	1:25757686	1.0078e-05	0.141399	EW56
rs314753053	1:25757686	8.74103e-07	0.141399	EW72
1:25757866	1:25757866	6.36844e-06	0.141399	EW56
1:25757866	1:25757866	2.585e-07	0.141399	EW72
1:25758415	1:25758415	5.76958e-07	0.141399	EW72
1:25758415	1:25758415	4.00738e-06	0.141399	EW80
1:25758748	1:25758748	5.93774e-07	0.141399	EW72
1:25759971	1:25759971	2.28817e-06	0.141399	EW72
rs736951596	1:25760819	4.89088e-06	0.141399	EW72
rs317985200	1:25761086	1.24159e-07	0.141399	EW72
rs317985200	1:25761086	9.54696e-06	0.141399	EW80
rs317588325	1:25761130	6.37367e-06	0.141399	EW72
1:25762090	1:25762090	6.41323e-07	0.141399	EW72
1:25762090	1:25762090	7.19115e-06	0.141399	EW80
1:25763267	1:25763267	1.85277e-07	0.141399	EW72
1:25763267	1:25763267	1.11063e-05	0.141399	EW80
rs313376181	1:25763304	1.1754e-05	0.141399	EW72
1:25763328	1:25763328	1.24913e-06	0.141399	EW72
1:25763670	1:25763670	1.91774e-06	0.141399	EW72
1:25763670	1:25763670	2.38808e-06	0.141399	EW80
rs736194026	1:25763815	7.75516e-06	0.141399	EW72
rs731879116	1:25764516	2.55584e-06	0.141399	EW56
rs731879116	1:25764516	4.86553e-07	0.141399	EW72
rs731879116	1:25764516	4.86178e-06	0.141399	EW80
1:25764643	1:25764643	7.81767e-06	0.141399	EW56
1:25764643	1:25764643	1.57885e-06	0.141399	EW72
1:25764643	1:25764643	9.25704e-06	0.141399	EW80
rs314848989	1:25764695	6.0744e-06	0.141399	EW56
rs314848989	1:25764695	2.38685e-06	0.141399	EW72
1:25764854	1:25764854	1.00532e-06	0.141399	EW72
rs735349762	1:25764871	8.25803e-07	0.141399	EW72
1:25764874	1:25764874	3.1769e-07	0.141399	EW72
rs313708500	1:25765234	2.13866e-07	0.141399	EW72
1:25765460	1:25765460	3.09475e-06	0.141399	EW56
1:25765460	1:25765460	1.69332e-08	0.141399	EW72
1:25765460	1:25765460	9.30781e-06	0.141399	EW80
1:25765498	1:25765498	3.62808e-06	0.141399	EW72
1:25765540	1:25765540	1.83551e-06	0.141399	EW72
1:25765540	1:25765540	7.5641e-07	0.141399	EW80
1:25765851	1:25765851	1.83551e-06	0.141399	EW72
1:25765851	1:25765851	7.5641e-07	0.141399	EW80
1:25766474	1:25766474	2.01736e-07	0.141399	EW72
1:25768264	1:25768264	1.05506e-06	0.139942	EW72
1:25768264	1:25768264	7.09829e-06	0.139942	EW80
1:25768904	1:25768904	1.16562e-05	0.139942	EW36
1:25768904	1:25768904	5.36729e-08	0.139942	EW72
1:25768904	1:25768904	1.94586e-06	0.139942	EW80
rs317698666	1:25769258	1.88923e-07	0.139942	EW72
rs317698666	1:25769258	3.32015e-06	0.139942	EW80
1:25770263	1:25770263	9.62285e-06	0.139942	EW36
1:25770263	1:25770263	7.9803e-07	0.139942	EW72
1:25770335	1:25770335	5.49038e-06	0.139942	EW36
1:25770335	1:25770335	2.74453e-06	0.139942	EW72
rs14801616	1:25772203	5.77582e-06	0.139942	EW72
1:25772357	1:25772357	3.56303e-06	0.139942	EW72
rs1059176394	1:25772675	9.50252e-07	0.139942	EW72
1:25773725	1:25773725	5.41071e-06	0.139942	EW72
1:25774358	1:25774358	4.20956e-06	0.139942	EW72
1:25774381	1:25774381	2.67728e-06	0.139942	EW72
1:25774643	1:25774643	5.32907e-07	0.139942	EW72
1:25775311	1:25775311	1.09067e-05	0.139942	EW72
1:25775312	1:25775312	1.30377e-06	0.139942	EW72
1:25775399	1:25775399	6.03783e-07	0.139942	EW72
rs316022989	1:25775848	6.92132e-07	0.139942	EW72
1:25776031	1:25776031	1.53509e-07	0.139942	EW72
1:25776031	1:25776031	5.45461e-06	0.139942	EW80
1:25776726	1:25776726	9.03282e-07	0.139942	EW72
1:25777294	1:25777294	2.39164e-06	0.139942	EW72
1:25778073	1:25778073	5.56839e-06	0.139942	EW72
1:25778092	1:25778092	3.7205e-07	0.139942	EW72
1:25778092	1:25778092	5.04792e-06	0.139942	EW80
1:25778649	1:25778649	4.57908e-06	0.139942	EW72
rs739490984	1:25778707	8.24057e-06	0.139942	EW56
rs739490984	1:25778707	7.449e-07	0.139942	EW72
1:25779204	1:25779204	1.7304e-06	0.139942	EW72
rs733629134	1:25781459	9.23085e-06	0.139942	EW72
rs313816391	1:25781673	7.57581e-07	0.139942	EW72
rs313816391	1:25781673	9.84441e-06	0.139942	EW80
1:25782570	1:25782570	2.52694e-06	0.139942	EW72
rs318222256	1:25782792	2.6319e-06	0.139942	EW72
rs736994663	1:25783456	4.116e-06	0.139942	EW72
1:25783490	1:25783490	5.83292e-06	0.139942	EW72
rs316725672	1:25783568	4.06547e-06	0.139942	EW72
rs738366484	1:25784072	1.29508e-06	0.139942	EW72
rs734431851	1:25784579	4.06627e-06	0.139942	EW72
rs731796192	1:25784688	9.98053e-07	0.139942	EW72
rs731796192	1:25784688	1.79296e-06	0.139942	EW80
rs316511417	1:25784997	3.20115e-06	0.139942	EW56
rs316511417	1:25784997	1.49602e-07	0.139942	EW72
rs316511417	1:25784997	3.1062e-06	0.139942	EW80
rs15214083	1:25785102	3.41482e-06	0.139942	EW72
rs735397608	1:25785138	2.12761e-06	0.139942	EW72
rs735397608	1:25785138	1.17389e-06	0.139942	EW80
rs15214085	1:25785485	1.55854e-06	0.139942	EW72
rs793904870	1:25785807	2.06787e-06	0.139942	EW72
rs739516979	1:25785851	8.07867e-07	0.139942	EW56
rs739516979	1:25785851	4.14978e-08	0.139942	EW72
rs739516979	1:25785851	3.70103e-06	0.139942	EW80
rs733521083	1:25785852	2.62691e-06	0.139942	EW56
rs733521083	1:25785852	8.63783e-08	0.139942	EW72
rs733521083	1:25785852	1.73267e-06	0.139942	EW80
rs317598888	1:25785882	2.58766e-06	0.139942	EW72
rs15214087	1:25786069	3.2693e-06	0.139942	EW72
rs739592378	1:25787170	2.37313e-06	0.139942	EW72
rs739592378	1:25787170	9.93177e-06	0.139942	EW80
1:25788079	1:25788079	4.43746e-06	0.139942	EW72
rs735466501	1:25789292	1.79012e-06	0.139942	EW72
rs735466501	1:25789292	1.51686e-06	0.139942	EW80
rs740199740	1:25789386	2.72964e-06	0.139942	EW72
rs740199740	1:25789386	1.1573e-05	0.139942	EW80
rs312801521	1:25789441	2.3875e-06	0.139942	EW72
rs739694924	1:25790150	1.1442e-05	0.139942	EW72
rs735568857	1:25790526	7.81935e-07	0.139942	EW72
rs735568857	1:25790526	3.30699e-06	0.139942	EW80
rs313457742	1:25790633	2.35835e-06	0.139942	EW72
rs739831367	1:25790645	2.04588e-06	0.139942	EW72
rs739831367	1:25790645	9.23295e-06	0.139942	EW80
rs732252148	1:25790657	1.07147e-05	0.139942	EW72
rs737188226	1:25790664	3.9526e-06	0.139942	EW36
rs737188226	1:25790664	6.53398e-07	0.139942	EW72
rs740571379	1:25791395	1.14387e-05	0.139942	EW36
rs740571379	1:25791395	6.78768e-07	0.139942	EW72
rs740571379	1:25791395	6.49215e-06	0.139942	EW80
rs733175875	1:25791449	6.08449e-06	0.139942	EW56
rs733175875	1:25791449	3.91317e-08	0.139942	EW72
rs733175875	1:25791449	5.23502e-07	0.139942	EW80
rs736533658	1:25791584	8.58609e-06	0.139942	EW80
rs741461725	1:25791711	1.13547e-05	0.139942	EW80
rs733921109	1:25791794	7.08292e-07	0.139942	EW72
rs733921109	1:25791794	4.89784e-06	0.139942	EW80
rs738667297	1:25791866	1.22326e-07	0.139942	EW72
rs738667297	1:25791866	3.17997e-06	0.139942	EW80
rs15214088	1:25792116	1.94017e-06	0.139942	EW72
rs15214090	1:25792161	7.47824e-06	0.139942	EW72
1:25794243	1:25794243	5.69101e-06	0.139942	EW72
1:25794910	1:25794910	1.91782e-06	0.139942	EW72
1:25794910	1:25794910	1.00099e-05	0.139942	EW80
rs315986181	1:25795023	6.95519e-06	0.139942	EW56
rs315986181	1:25795023	9.31443e-07	0.139942	EW72
1:25796365	1:25796365	4.59065e-06	0.139942	EW36
1:25796365	1:25796365	4.0708e-06	0.139942	EW56
1:25796365	1:25796365	2.00658e-07	0.139942	EW72
1:25796365	1:25796365	7.00451e-07	0.139942	EW80
rs734033968	1:25796374	1.95597e-06	0.139942	EW72
1:25796716	1:25796716	1.44149e-06	0.139942	EW72
rs735523056	1:25797120	6.9393e-07	0.139942	EW72
rs735523056	1:25797120	8.5945e-06	0.139942	EW80
rs739084994	1:25797333	1.33436e-07	0.139942	EW72
rs739084994	1:25797333	4.99214e-06	0.139942	EW80
rs731509837	1:25797381	3.73436e-08	0.139942	EW72
rs731509837	1:25797381	3.74295e-06	0.139942	EW80
rs735744143	1:25797493	3.43799e-06	0.139942	EW72
rs739135776	1:25797566	7.90597e-07	0.139942	EW72
rs731575069	1:25797622	7.16318e-06	0.139942	EW72
rs735114448	1:25797653	1.57119e-07	0.139942	EW72
rs735114448	1:25797653	3.46776e-06	0.139942	EW80
rs15214096	1:25798620	4.31471e-06	0.139942	EW72
rs15214097	1:25798771	3.35944e-06	0.139942	EW72
rs15214098	1:25799031	3.37377e-08	0.139942	EW72
rs15214098	1:25799031	2.02651e-06	0.139942	EW80
rs734956564	1:25799709	1.26775e-06	0.139942	EW72
rs731636464	1:25799871	7.67522e-06	0.139942	EW56
rs731636464	1:25799871	5.34752e-06	0.139942	EW72
rs731636464	1:25799871	9.91387e-06	0.139942	EW80
rs730999418	1:25800046	8.10948e-06	0.139942	EW56
rs730999418	1:25800046	5.44783e-06	0.139942	EW80
rs313025907	1:25800210	1.60147e-06	0.139942	EW72
rs313025907	1:25800210	8.93495e-06	0.139942	EW80
rs739321174	1:25800300	1.31201e-06	0.139942	EW72
rs734093840	1:25800602	1.09577e-05	0.139942	EW72
rs738390260	1:25800812	8.07416e-06	0.139942	EW72
rs732185927	1:25800901	6.92417e-07	0.138484	EW72
rs737824433	1:25801203	8.07533e-06	0.138484	EW72
rs731818619	1:25801236	8.72817e-06	0.138484	EW72
rs316685512	1:25801301	2.14176e-06	0.138484	EW72
rs316685512	1:25801301	8.35295e-06	0.138484	EW80
rs740029674	1:25801351	1.03516e-05	0.138484	EW56
rs740029674	1:25801351	2.03085e-06	0.138484	EW72
rs740029674	1:25801351	5.6002e-06	0.138484	EW80
1:25801378	1:25801378	3.40636e-06	0.138484	EW56
1:25801378	1:25801378	1.33741e-07	0.138484	EW72
1:25801378	1:25801378	1.05051e-06	0.138484	EW80
rs740166933	1:25801594	3.40636e-06	0.138484	EW56
rs740166933	1:25801594	1.33741e-07	0.138484	EW72
rs740166933	1:25801594	1.05051e-06	0.138484	EW80
rs314825207	1:25801777	2.21111e-06	0.138484	EW72
rs737535909	1:25801990	2.46899e-07	0.138484	EW72
rs740924502	1:25802000	2.46899e-07	0.138484	EW72
rs733505427	1:25802028	4.39246e-07	0.138484	EW56
rs733505427	1:25802028	8.40491e-08	0.138484	EW72
rs733505427	1:25802028	4.76608e-06	0.138484	EW80
rs736878830	1:25802044	6.13782e-07	0.138484	EW72
rs741661704	1:25802046	2.14926e-06	0.138484	EW56
rs741661704	1:25802046	3.60763e-08	0.138484	EW72
rs741661704	1:25802046	1.68609e-06	0.138484	EW80
rs315535196	1:25802643	7.8317e-06	0.138484	EW56
rs315535196	1:25802643	3.315e-10	0.138484	EW72
rs315535196	1:25802643	1.62839e-06	0.138484	EW80
1:25803095	1:25803095	1.52709e-07	0.138484	EW72
1:25803174	1:25803174	3.63274e-06	0.138484	EW72
1:25803694	1:25803694	1.60435e-06	0.138484	EW72
1:25803695	1:25803695	4.37994e-07	0.138484	EW72
1:25803695	1:25803695	5.22305e-06	0.138484	EW80
rs739350479	1:25803812	1.1633e-07	0.138484	EW72
rs739350479	1:25803812	6.19963e-06	0.138484	EW80
1:25804352	1:25804352	8.23573e-08	0.138484	EW72
1:25804352	1:25804352	5.97514e-06	0.138484	EW80
1:25804727	1:25804727	5.0409e-07	0.138484	EW72
1:25804727	1:25804727	9.62802e-06	0.138484	EW80
1:25804853	1:25804853	1.59307e-07	0.138484	EW72
1:25804853	1:25804853	1.94937e-06	0.138484	EW80
1:25804873	1:25804873	1.87263e-07	0.138484	EW72
[truncated: 5,589 more rows]
